# Supplementary material for: ﻿A new species and two new records of Indomasonaphis Verma, 1971 (Hemiptera, Aphididae) from China
Source: Zookeys. 2025 Sep 29;1253:343–62. doi: 10.3897/zookeys.1253.157130 (PMC12501634; doi:10.3897/zookeys.1253.157130)
Supplement: XML Treatment for Indomasonaphis [file zookeys.1253.157130-treatment1.xml]

<!DOCTYPE tp:taxon-treatment
  PUBLIC "-//TaxonX//DTD Taxonomic Treatment Publishing DTD v0 20100105//EN" "tax-treatment-NSO.dtd">
<tp:taxon-treatment xmlns:tp="http://www.plazi.org/taxpub"><tp:treatment-meta><kwd-group><label>Taxon classification</label><kwd>
              <named-content content-type="kingdom">Animalia</named-content>
            </kwd><kwd>
              <named-content content-type="order">Hemiptera</named-content>
            </kwd><kwd>
              <named-content content-type="family">Aphididae</named-content>
            </kwd></kwd-group><mixed-citation publication-type="journal"><person-group><name><surname>Nazarov</surname><given-names>Shokhruz</given-names></name><name><surname>Xu</surname><given-names>Ying</given-names></name><name><surname>Jiang</surname><given-names>Li-Yun</given-names></name><name><surname>Qiao</surname><given-names>Ge-Xia</given-names></name></person-group><article-title>﻿A new species and two new records of <italic><tp:taxon-name><tp:taxon-name-part taxon-name-part-type="genus" reg="Indomasonaphis">Indomasonaphis</tp:taxon-name-part></tp:taxon-name></italic> Verma, 1971 (<tp:taxon-name><tp:taxon-name-part taxon-name-part-type="order">Hemiptera</tp:taxon-name-part></tp:taxon-name>, <tp:taxon-name><tp:taxon-name-part taxon-name-part-type="family">Aphididae</tp:taxon-name-part></tp:taxon-name>) from China</article-title><source>Zookeys</source><day>29</day><month>09</month><year>2025</year><volume>1253</volume><fpage>343</fpage><lpage>362</lpage><pub-id pub-id-type="doi">10.3897/zookeys.1253.157130</pub-id></mixed-citation></tp:treatment-meta><tp:nomenclature><label>﻿</label><tp:taxon-name><object-id xmlns:xlink="http://www.w3.org/1999/xlink" content-type="arpha" xlink:type="simple">95C0DF85-3336-5983-9025-9254F5EBC4E3</object-id>
            <tp:taxon-name-part taxon-name-part-type="genus" reg="Indomasonaphis">Indomasonaphis</tp:taxon-name-part>
          </tp:taxon-name><tp:taxon-authority>Verma, 1971</tp:taxon-authority><tp:nomenclature-citation-list><tp:nomenclature-citation><tp:taxon-name>
                <tp:taxon-name-part taxon-name-part-type="genus" reg="Indomasonaphis">Indomasonaphis</tp:taxon-name-part>
              </tp:taxon-name><comment>Verma, 1971: 97. Type species: <tp:taxon-name><tp:taxon-name-part taxon-name-part-type="genus" reg="Indomasonaphis">Indomasonaphis</tp:taxon-name-part> <tp:taxon-name-part taxon-name-part-type="species" reg="indicum">indicum</tp:taxon-name-part></tp:taxon-name> Verma, 1971 (= <tp:taxon-name><tp:taxon-name-part taxon-name-part-type="genus" reg="Masonaphis">Masonaphis</tp:taxon-name-part> <tp:taxon-name-part taxon-name-part-type="species" reg="anaphalidis">anaphalidis</tp:taxon-name-part></tp:taxon-name> Basu, 1964), by original designation. Type locality: Shimla, Himachal Pradesh, India.</comment></tp:nomenclature-citation></tp:nomenclature-citation-list></tp:nomenclature><tp:treatment-sec sec-type="Generic diagnosis" id="SECID0EWJAG"><title>Generic diagnosis.</title><p><italic><tp:taxon-name><tp:taxon-name-part taxon-name-part-type="genus" reg="Indomasonaphis">Indomasonaphis</tp:taxon-name-part></tp:taxon-name></italic> species can be recognized by the following combination of characters: body large and elongated oval; body dorsum smooth with sparse long, thick, and blunt or capitate setae; frons concave, median frontal tubercle distinct and low-rounded, antennal tubercles developed protuberate and diverging; antennae 6-segmented, <abbrev xmlns:xlink="http://www.w3.org/1999/xlink" xlink:title="antennal segments III" id="ABBRID0EDKAG" xlink:type="simple">Ant. III</abbrev> mostly without secondary rhinaria in apterae, except in <italic><tp:taxon-name><tp:taxon-name-part taxon-name-part-type="genus" reg="Indomasonaphis">I.</tp:taxon-name-part> <tp:taxon-name-part taxon-name-part-type="species" reg="polygoni">polygoni</tp:taxon-name-part></tp:taxon-name></italic> sp. nov. with 22–41 secondary rhinaria distributed on the basal half; in alate, <abbrev xmlns:xlink="http://www.w3.org/1999/xlink" xlink:title="antennal segments III" id="ABBRID0ESKAG" xlink:type="simple">Ant. III</abbrev> with 60–130 round secondary rhinaria distributed throughout the segment, <abbrev xmlns:xlink="http://www.w3.org/1999/xlink" xlink:title="antennal segments IV" id="ABBRID0EWKAG" xlink:type="simple">Ant. IV</abbrev> with 4–30 secondary rhinaria; <abbrev xmlns:xlink="http://www.w3.org/1999/xlink" xlink:title="processus terminalis" id="ABBRID0E1KAG" xlink:type="simple">PT</abbrev> at least 4.00 times of <abbrev xmlns:xlink="http://www.w3.org/1999/xlink" xlink:title="the base of antennal segment VI" id="ABBRID0E5KAG" xlink:type="simple">Ant. VIb</abbrev>; legs long, and with numerous long and pointed setae; <abbrev xmlns:xlink="http://www.w3.org/1999/xlink" xlink:title="second hind tarsal segment" id="ABBRID0ECLAG" xlink:type="simple">2HT</abbrev> with spinulose imbrications; <abbrev xmlns:xlink="http://www.w3.org/1999/xlink" xlink:title="siphunculus" id="ABBRID0EGLAG" xlink:type="simple">SIPH</abbrev> long and clavate, cylindrical at basal 1/3, distinctly expanded at distal 2/3, and then gradually attenuated to apex; apical part of <abbrev xmlns:xlink="http://www.w3.org/1999/xlink" xlink:title="siphunculus" id="ABBRID0EKLAG" xlink:type="simple">SIPH</abbrev> with several transverse rows of imbrications, sometimes coalescing into reticulations, and with a developed flange; cauda wide and long conical, with numerous setae; first tarsal chaetotaxy: 5, 5, 5, or 3, 3, 3.</p></tp:treatment-sec><tp:treatment-sec sec-type="Taxonomic comments" id="SECID0EOLAG"><title>Taxonomic comments.</title><p>The genus resembles <italic><tp:taxon-name><tp:taxon-name-part taxon-name-part-type="genus" reg="Illinoia">Illinoia</tp:taxon-name-part></tp:taxon-name></italic> Wilson, 1910 in the clavate <abbrev xmlns:xlink="http://www.w3.org/1999/xlink" xlink:title="siphunculus" id="ABBRID0E2LAG" xlink:type="simple">SIPH</abbrev> and conical cauda, but differs from it as follows: (1) <abbrev xmlns:xlink="http://www.w3.org/1999/xlink" xlink:title="siphunculus" id="ABBRID0E6LAG" xlink:type="simple">SIPH</abbrev> long, clavate, cylindrical at basal 1/3 and distinctly expanded at distal 2/3 (<italic><tp:taxon-name><tp:taxon-name-part taxon-name-part-type="genus" reg="Illinoia">Illinoia</tp:taxon-name-part></tp:taxon-name></italic>: <abbrev xmlns:xlink="http://www.w3.org/1999/xlink" xlink:title="siphunculus" id="ABBRID0EKMAG" xlink:type="simple">SIPH</abbrev> long, cylindrical, sometimes weakly to moderately swollen at distal 1/3); (2) dorsal setae long, thick, and blunt (<italic><tp:taxon-name><tp:taxon-name-part taxon-name-part-type="genus" reg="Illinoia">Illinoia</tp:taxon-name-part></tp:taxon-name></italic>: dorsal setae short and blunt); (3) <abbrev xmlns:xlink="http://www.w3.org/1999/xlink" xlink:title="antennal segments III" id="ABBRID0EVMAG" xlink:type="simple">Ant. III</abbrev> mostly without secondary rhinaria in apterae (<italic><tp:taxon-name><tp:taxon-name-part taxon-name-part-type="genus" reg="Illinoia">Illinoia</tp:taxon-name-part></tp:taxon-name></italic>: <abbrev xmlns:xlink="http://www.w3.org/1999/xlink" xlink:title="antennal segments III" id="ABBRID0EANAG" xlink:type="simple">Ant. III</abbrev> with at least two secondary rhinaria in apterae); and (4) cauda wide and long conical, with numerous long and pointed setae (<italic><tp:taxon-name><tp:taxon-name-part taxon-name-part-type="genus" reg="Illinoia">Illinoia</tp:taxon-name-part></tp:taxon-name></italic>: cauda elongate conical, bearing 6–10 short and pointed setae).</p><p>The genus is also similar to <italic><tp:taxon-name><tp:taxon-name-part taxon-name-part-type="genus" reg="Chaetomyzus">Chaetomyzus</tp:taxon-name-part></tp:taxon-name></italic> Ghosh &amp; Raychaudhuri, 1962 in the clavate <abbrev xmlns:xlink="http://www.w3.org/1999/xlink" xlink:title="siphunculus" id="ABBRID0EUNAG" xlink:type="simple">SIPH</abbrev> and spinulose <abbrev xmlns:xlink="http://www.w3.org/1999/xlink" xlink:title="second hind tarsal segment" id="ABBRID0EYNAG" xlink:type="simple">2HT</abbrev>, but differs from it as follows: (1) median frontal tubercle slightly swollen, antennal tubercles developed protuberate and diverging (<italic><tp:taxon-name><tp:taxon-name-part taxon-name-part-type="genus" reg="Chaetomyzus">Chaetomyzus</tp:taxon-name-part></tp:taxon-name></italic>: median frontal tubercle slightly swollen, antennal tubercles distinct but low-rounded and diverging); (2) body dorsum smooth, without tubercles (<italic><tp:taxon-name><tp:taxon-name-part taxon-name-part-type="genus" reg="Chaetomyzus">Chaetomyzus</tp:taxon-name-part></tp:taxon-name></italic>: body dorsum with paired processes); (3) <abbrev xmlns:xlink="http://www.w3.org/1999/xlink" xlink:title="processus terminalis" id="ABBRID0EKOAG" xlink:type="simple">PT</abbrev> at least 4.00 × of <abbrev xmlns:xlink="http://www.w3.org/1999/xlink" xlink:title="the base of antennal segment VI" id="ABBRID0EOOAG" xlink:type="simple">Ant. VIb</abbrev> (<italic><tp:taxon-name><tp:taxon-name-part taxon-name-part-type="genus" reg="Chaetomyzus">Chaetomyzus</tp:taxon-name-part></tp:taxon-name></italic>: <abbrev xmlns:xlink="http://www.w3.org/1999/xlink" xlink:title="processus terminalis" id="ABBRID0EZOAG" xlink:type="simple">PT</abbrev> at most 2.00 × of <abbrev xmlns:xlink="http://www.w3.org/1999/xlink" xlink:title="the base of antennal segment VI" id="ABBRID0E4OAG" xlink:type="simple">Ant. VIb</abbrev>); and (4) cauda wide and long conical, with numerous setae (<italic><tp:taxon-name><tp:taxon-name-part taxon-name-part-type="genus" reg="Chaetomyzus">Chaetomyzus</tp:taxon-name-part></tp:taxon-name></italic>: cauda conical, with few setae).</p><p>The genus also resembles <italic><tp:taxon-name><tp:taxon-name-part taxon-name-part-type="genus" reg="Liosomaphis">Liosomaphis</tp:taxon-name-part></tp:taxon-name></italic> Walker, 1868 in the clavate <abbrev xmlns:xlink="http://www.w3.org/1999/xlink" xlink:title="siphunculus" id="ABBRID0ERPAG" xlink:type="simple">SIPH</abbrev>, but differs from it as follows: (1) frons concave, median frontal tubercle slightly swollen, antennal tubercles developed protuberate and diverging (<italic><tp:taxon-name><tp:taxon-name-part taxon-name-part-type="genus" reg="Liosomaphis">Liosomaphis</tp:taxon-name-part></tp:taxon-name></italic>: frons shallow W-shaped, antennal tubercles low-rounded, median frontal tubercle distinctly protuberate, higher than antennal tubercles); (2) antennae as long as body length, <abbrev xmlns:xlink="http://www.w3.org/1999/xlink" xlink:title="processus terminalis" id="ABBRID0E3PAG" xlink:type="simple">PT</abbrev> at least 4.00 × of <abbrev xmlns:xlink="http://www.w3.org/1999/xlink" xlink:title="the base of antennal segment VI" id="ABBRID0EAQAG" xlink:type="simple">Ant. VIb</abbrev> (<italic><tp:taxon-name><tp:taxon-name-part taxon-name-part-type="genus" reg="Liosomaphis">Liosomaphis</tp:taxon-name-part></tp:taxon-name></italic>: antennae ~0.50 × of body length, <abbrev xmlns:xlink="http://www.w3.org/1999/xlink" xlink:title="processus terminalis" id="ABBRID0ELQAG" xlink:type="simple">PT</abbrev> ~1.50 × of <abbrev xmlns:xlink="http://www.w3.org/1999/xlink" xlink:title="the base of antennal segment VI" id="ABBRID0EPQAG" xlink:type="simple">Ant. VIb</abbrev>); (3) dorsal setae long, thick, and blunt (<italic><tp:taxon-name><tp:taxon-name-part taxon-name-part-type="genus" reg="Liosomaphis">Liosomaphis</tp:taxon-name-part></tp:taxon-name></italic>: dorsal setae short and point).</p></tp:treatment-sec><tp:treatment-sec sec-type="distribution" id="SECID0E1QAG"><title>Distribution.</title><p>China, India, Pakistan.</p></tp:treatment-sec></tp:taxon-treatment>
