# Supplementary material for: ﻿A new species and two new records of Indomasonaphis Verma, 1971 (Hemiptera, Aphididae) from China
Source: Zookeys. 2025 Sep 29;1253:343–62. doi: 10.3897/zookeys.1253.157130 (PMC12501634; doi:10.3897/zookeys.1253.157130)
Supplement: XML Treatment for Indomasonaphis anaphalidis [file zookeys.1253.157130-treatment2.xml]

<!DOCTYPE tp:taxon-treatment
  PUBLIC "-//TaxonX//DTD Taxonomic Treatment Publishing DTD v0 20100105//EN" "tax-treatment-NSO.dtd">
<tp:taxon-treatment xmlns:tp="http://www.plazi.org/taxpub"><tp:treatment-meta><kwd-group><label>Taxon classification</label><kwd>
              <named-content content-type="kingdom">Animalia</named-content>
            </kwd><kwd>
              <named-content content-type="order">Hemiptera</named-content>
            </kwd><kwd>
              <named-content content-type="family">Aphididae</named-content>
            </kwd></kwd-group><mixed-citation publication-type="journal"><person-group><name><surname>Nazarov</surname><given-names>Shokhruz</given-names></name><name><surname>Xu</surname><given-names>Ying</given-names></name><name><surname>Jiang</surname><given-names>Li-Yun</given-names></name><name><surname>Qiao</surname><given-names>Ge-Xia</given-names></name></person-group><article-title>﻿A new species and two new records of <italic><tp:taxon-name><tp:taxon-name-part taxon-name-part-type="genus" reg="Indomasonaphis">Indomasonaphis</tp:taxon-name-part></tp:taxon-name></italic> Verma, 1971 (<tp:taxon-name><tp:taxon-name-part taxon-name-part-type="order">Hemiptera</tp:taxon-name-part></tp:taxon-name>, <tp:taxon-name><tp:taxon-name-part taxon-name-part-type="family">Aphididae</tp:taxon-name-part></tp:taxon-name>) from China</article-title><source>Zookeys</source><day>29</day><month>09</month><year>2025</year><volume>1253</volume><fpage>343</fpage><lpage>362</lpage><pub-id pub-id-type="doi">10.3897/zookeys.1253.157130</pub-id></mixed-citation></tp:treatment-meta><tp:nomenclature><label>﻿</label><tp:taxon-name><object-id xmlns:xlink="http://www.w3.org/1999/xlink" content-type="arpha" xlink:type="simple">3AE23414-E327-52CA-9D51-33C898D80AF2</object-id>
            <tp:taxon-name-part taxon-name-part-type="genus" reg="Indomasonaphis">Indomasonaphis</tp:taxon-name-part>
            <tp:taxon-name-part taxon-name-part-type="species" reg="anaphalidis">anaphalidis</tp:taxon-name-part>
          </tp:taxon-name><tp:taxon-authority>(Basu, 1964)</tp:taxon-authority><xref ref-type="fig" rid="F1">Figs 1</xref><xref ref-type="fig" rid="F2">, 2</xref><xref ref-type="fig" rid="F3">, 3</xref><xref ref-type="fig" rid="F12">, 12</xref><xref ref-type="table" rid="T1">, Table 1</xref></tp:nomenclature><tp:treatment-sec sec-type="material" id="SECID0EYSAG"><title>Specimens examined.</title><p><bold>China: Xizang.</bold> • One apterous viviparous female, Cuona County, 19.VIII.2019, No. 46078-1-1, on <italic><tp:taxon-name><tp:taxon-name-part taxon-name-part-type="genus" reg="Senecio">Senecio</tp:taxon-name-part></tp:taxon-name></italic> sp., coll. T. T. Xu; • one apterous viviparous female, 13.VII.2021, No. 51872-1-1, on <italic><tp:taxon-name><tp:taxon-name-part taxon-name-part-type="genus" reg="Senecio">Senecio</tp:taxon-name-part></tp:taxon-name></italic> sp., coll. Y. Xu; • one apterous viviparous female, Yadong County, 9.VII.2022, No. 52804-1-1, on <italic><tp:taxon-name><tp:taxon-name-part taxon-name-part-type="genus" reg="Anaphalis">Anaphalis</tp:taxon-name-part></tp:taxon-name></italic> sp., coll. Z. X. Li; • one apterous viviparous female (COI GenBank accession: <ext-link xmlns:xlink="http://www.w3.org/1999/xlink" ext-link-type="gen" xlink:href="PV567756" xlink:type="simple">PV567756</ext-link>), with the same collection information as No. 52804; • one apterous viviparous female, 7.VII.2022, No. 52782-1-1, on <italic><tp:taxon-name><tp:taxon-name-part taxon-name-part-type="genus" reg="Polygonum">Polygonum</tp:taxon-name-part></tp:taxon-name></italic> sp., coll. Z. X. Li; • one apterous viviparous female (COI GenBank accession: <ext-link xmlns:xlink="http://www.w3.org/1999/xlink" ext-link-type="gen" xlink:href="PV567755" xlink:type="simple">PV567755</ext-link>), with the same collection information as No. 52782.</p></tp:treatment-sec><tp:treatment-sec sec-type="diagnosis" id="SECID0EGUAG"><title>Diagnosis.</title><p><abbrev xmlns:xlink="http://www.w3.org/1999/xlink" xlink:title="ultimate rostral segment" id="ABBRID0EMUAG" xlink:type="simple">URS</abbrev> long wide-shaped, 3.25–3.49 × of basal width, 1.14–1.26 × of <abbrev xmlns:xlink="http://www.w3.org/1999/xlink" xlink:title="second hind tarsal segment" id="ABBRID0EQUAG" xlink:type="simple">2HT</abbrev>, with 12–15 accessory setae (Figs <xref ref-type="fig" rid="F2">2D</xref>, <xref ref-type="fig" rid="F3">3D</xref>); <abbrev xmlns:xlink="http://www.w3.org/1999/xlink" xlink:title="antennal segments III" id="ABBRID0E3UAG" xlink:type="simple">Ant. III</abbrev>–IV in alatae with 125–130, 9–12 round, protuberant secondary rhinaria, respectively; <abbrev xmlns:xlink="http://www.w3.org/1999/xlink" xlink:title="siphunculus" id="ABBRID0EAVAG" xlink:type="simple">SIPH</abbrev> long clavate (Figs <xref ref-type="fig" rid="F2">2F</xref>, <xref ref-type="fig" rid="F3">3F</xref>), thin and cylindrical at basal 1/3, then distinctly expanded at distal 2/3, and then gradually attenuated to apex, apical part of <abbrev xmlns:xlink="http://www.w3.org/1999/xlink" xlink:title="siphunculus" id="ABBRID0EMVAG" xlink:type="simple">SIPH</abbrev> with 5–8 rows reticulations, 0.25–0.28 × of body length; the <abbrev xmlns:xlink="http://www.w3.org/1999/xlink" xlink:title="the most swollen width of siphunculus" id="ABBRID0EQVAG" xlink:type="simple">SW SIPH</abbrev> 1.39–1.74 × of <abbrev xmlns:xlink="http://www.w3.org/1999/xlink" xlink:title="basal width of siphunculus" id="ABBRID0EUVAG" xlink:type="simple">BW SIPH</abbrev>; cauda long conical (Figs <xref ref-type="fig" rid="F2">2E</xref>, <xref ref-type="fig" rid="F3">3G</xref>), 2.89–3.13 × of <abbrev xmlns:xlink="http://www.w3.org/1999/xlink" xlink:title="basal width of cauda" id="ABBRID0EAWAG" xlink:type="simple">BW cauda</abbrev>, with 41–43 setae; first tarsal chaetotaxy: 5, 5, 5.</p><fig id="F1" position="float" orientation="portrait"><object-id xmlns:xlink="http://www.w3.org/1999/xlink" content-type="doi" xlink:type="simple">10.3897/zookeys.1253.157130.figure1</object-id><object-id xmlns:xlink="http://www.w3.org/1999/xlink" content-type="arpha" xlink:type="simple">9115AB95-1607-54FF-8A75-193621A5AE02</object-id><label>Figure 1.</label><caption><p>Specimen No. 45445-1-1: habitus of apterous viviparous female of <italic><tp:taxon-name><tp:taxon-name-part taxon-name-part-type="genus" reg="Indomasonaphis">Indomasonaphis</tp:taxon-name-part> <tp:taxon-name-part taxon-name-part-type="species" reg="anaphalidis">anaphalidis</tp:taxon-name-part></tp:taxon-name></italic> (Basu). Scale bar: 1.00 mm.</p></caption><graphic xmlns:xlink="http://www.w3.org/1999/xlink" xlink:href="zookeys-1253-343_article-157130__-g001.jpg" position="float" orientation="portrait" xlink:type="simple" id="oo_1426264.jpg"><uri content-type="original_file" xlink:type="simple">https://binary.pensoft.net/fig/1426264</uri></graphic></fig><fig id="F2" position="float" orientation="portrait"><object-id xmlns:xlink="http://www.w3.org/1999/xlink" content-type="doi" xlink:type="simple">10.3897/zookeys.1253.157130.figure2</object-id><object-id xmlns:xlink="http://www.w3.org/1999/xlink" content-type="arpha" xlink:type="simple">F7F3BCAA-9A63-576C-B7D3-63A59A3BBAC5</object-id><label>Figure 2.</label><caption><p>Specimen No. 45445-1-1: apterous viviparous female of <italic><tp:taxon-name><tp:taxon-name-part taxon-name-part-type="genus" reg="Indomasonaphis">Indomasonaphis</tp:taxon-name-part> <tp:taxon-name-part taxon-name-part-type="species" reg="anaphalidis">anaphalidis</tp:taxon-name-part></tp:taxon-name></italic> (Basu): A. Antennal segments I–IV; B. Antennal segments V–VI; C. Dorsal view of head; D. Ultimate rostral segment; E. Cauda; F. Siphunculus. Scale bars: 0.10 mm.</p></caption><graphic xmlns:xlink="http://www.w3.org/1999/xlink" xlink:href="zookeys-1253-343_article-157130__-g002.jpg" position="float" orientation="portrait" xlink:type="simple" id="oo_1426265.jpg"><uri content-type="original_file" xlink:type="simple">https://binary.pensoft.net/fig/1426265</uri></graphic></fig><fig id="F3" position="float" orientation="portrait"><object-id xmlns:xlink="http://www.w3.org/1999/xlink" content-type="doi" xlink:type="simple">10.3897/zookeys.1253.157130.figure3</object-id><object-id xmlns:xlink="http://www.w3.org/1999/xlink" content-type="arpha" xlink:type="simple">BAEC934E-CEBD-58A9-A0F7-9A480A3B43EC</object-id><label>Figure 3.</label><caption><p>Specimen No. 45445-1-1: apterous viviparous female of <italic><tp:taxon-name><tp:taxon-name-part taxon-name-part-type="genus" reg="Indomasonaphis">Indomasonaphis</tp:taxon-name-part> <tp:taxon-name-part taxon-name-part-type="species" reg="anaphalidis">anaphalidis</tp:taxon-name-part></tp:taxon-name></italic> (Basu): A. Dorsal view of head; B. Antenna; C. Mesosternal furca; D. Ultimate rostral segment; E. Marginal seta of abdominal tergite III; F. Siphunculus; G. Cauda; H. Anal plate; I. Genital plate. Scale bars: 0.10 mm.</p></caption><graphic xmlns:xlink="http://www.w3.org/1999/xlink" xlink:href="zookeys-1253-343_article-157130__-g003.jpg" position="float" orientation="portrait" xlink:type="simple" id="oo_1426266.jpg"><uri content-type="original_file" xlink:type="simple">https://binary.pensoft.net/fig/1426266</uri></graphic></fig></tp:treatment-sec><tp:treatment-sec sec-type="biology" id="SECID0EMYAG"><title>Biology.</title><p>The species alternates between <italic><tp:taxon-name><tp:taxon-name-part taxon-name-part-type="genus" reg="Rhododendron">Rhododendron</tp:taxon-name-part></tp:taxon-name></italic> (primary hosts) and <tp:taxon-name><tp:taxon-name-part taxon-name-part-type="family">Asteraceae</tp:taxon-name-part></tp:taxon-name> (secondary hosts, including <italic><tp:taxon-name><tp:taxon-name-part taxon-name-part-type="genus" reg="Anaphalis">Anaphalis</tp:taxon-name-part></tp:taxon-name></italic>, <italic><tp:taxon-name><tp:taxon-name-part taxon-name-part-type="genus" reg="Artemisia">Artemisia</tp:taxon-name-part></tp:taxon-name></italic>, <italic><tp:taxon-name><tp:taxon-name-part taxon-name-part-type="genus" reg="Gerbera">Gerbera</tp:taxon-name-part></tp:taxon-name></italic>, <italic><tp:taxon-name><tp:taxon-name-part taxon-name-part-type="genus" reg="Inula">Inula</tp:taxon-name-part></tp:taxon-name></italic>, and <italic><tp:taxon-name><tp:taxon-name-part taxon-name-part-type="genus" reg="Senecio">Senecio</tp:taxon-name-part></tp:taxon-name></italic>), but it has also been recorded on some atypical host plants (<italic><tp:taxon-name><tp:taxon-name-part taxon-name-part-type="genus" reg="Eurya">Eurya</tp:taxon-name-part> <tp:taxon-name-part taxon-name-part-type="species" reg="japonica">japonica</tp:taxon-name-part></tp:taxon-name></italic>, <italic><tp:taxon-name><tp:taxon-name-part taxon-name-part-type="genus" reg="Morus">Morus</tp:taxon-name-part> <tp:taxon-name-part taxon-name-part-type="species" reg="alba">alba</tp:taxon-name-part></tp:taxon-name></italic>, <italic><tp:taxon-name><tp:taxon-name-part taxon-name-part-type="genus" reg="Oxalis">Oxalis</tp:taxon-name-part> <tp:taxon-name-part taxon-name-part-type="species" reg="corniculata">corniculata</tp:taxon-name-part></tp:taxon-name></italic>) (<xref ref-type="bibr" rid="B18">Verma 1971</xref>; <xref ref-type="bibr" rid="B5">Chakrabarti et al. 1983</xref>; Favert and Aphid Taxon Community 2025). The aphid feeds on the underside of leaves of <italic><tp:taxon-name><tp:taxon-name-part taxon-name-part-type="genus" reg="Senecio">Senecio</tp:taxon-name-part></tp:taxon-name></italic> sp. and <italic><tp:taxon-name><tp:taxon-name-part taxon-name-part-type="genus" reg="Anaphalis">Anaphalis</tp:taxon-name-part></tp:taxon-name></italic> sp. without causing noticeable damage (Fig. <xref ref-type="fig" rid="F12">12</xref>), and has additionally been observed infesting <italic><tp:taxon-name><tp:taxon-name-part taxon-name-part-type="genus" reg="Polygonum">Polygonum</tp:taxon-name-part></tp:taxon-name></italic> sp. in China.</p></tp:treatment-sec><tp:treatment-sec sec-type="distribution" id="SECID0ED3AG"><title>Distribution.</title><p>India: Himachal Pradesh (<xref ref-type="bibr" rid="B18">Verma 1971</xref>; <xref ref-type="bibr" rid="B5">Chakrabarti et al. 1983</xref>), Uttarakhand (<xref ref-type="bibr" rid="B5">Chakrabarti et al. 1983</xref>), Uttar Pradesh (<xref ref-type="bibr" rid="B5">Chakrabarti et al. 1983</xref>), West Bengal (<xref ref-type="bibr" rid="B1">Basu 1964</xref>); Pakistan: Murree (<xref ref-type="bibr" rid="B15">Muhammad et al. 2024</xref>). This species is recorded here for the first time from China, in Xizang Autonomous Region.</p></tp:treatment-sec><tp:treatment-sec><!--Section generated to contain objects referenced in tp:taxon-treatment.--><fig id="F12" position="float" orientation="portrait"><object-id xmlns:xlink="http://www.w3.org/1999/xlink" content-type="doi" xlink:type="simple">10.3897/zookeys.1253.157130.figure12</object-id><object-id xmlns:xlink="http://www.w3.org/1999/xlink" content-type="arpha" xlink:type="simple">8C3959BD-844F-5E90-9872-AF4C2DC94EC0</object-id><label>Figure 12.</label><caption><p><italic><tp:taxon-name><tp:taxon-name-part taxon-name-part-type="genus" reg="Indomasonaphis">Indomasonaphis</tp:taxon-name-part> <tp:taxon-name-part taxon-name-part-type="species" reg="anaphalidis">anaphalidis</tp:taxon-name-part></tp:taxon-name></italic> (Basu): A. The host plant <italic><tp:taxon-name><tp:taxon-name-part taxon-name-part-type="genus" reg="Senecio">Senecio</tp:taxon-name-part></tp:taxon-name></italic> sp. of <italic><tp:taxon-name><tp:taxon-name-part taxon-name-part-type="genus" reg="Indomasonaphis">I.</tp:taxon-name-part> <tp:taxon-name-part taxon-name-part-type="species" reg="anaphalidis">anaphalidis</tp:taxon-name-part></tp:taxon-name></italic>; B. Apterae of <italic><tp:taxon-name><tp:taxon-name-part taxon-name-part-type="genus" reg="Indomasonaphis">I.</tp:taxon-name-part> <tp:taxon-name-part taxon-name-part-type="species" reg="anaphalidis">anaphalidis</tp:taxon-name-part></tp:taxon-name></italic> feeding on the underside of leaves of <italic><tp:taxon-name><tp:taxon-name-part taxon-name-part-type="genus" reg="Senecio">Senecio</tp:taxon-name-part></tp:taxon-name></italic> sp.; C. The host plant <italic><tp:taxon-name><tp:taxon-name-part taxon-name-part-type="genus" reg="Anaphalis">Anaphalis</tp:taxon-name-part></tp:taxon-name></italic> sp. of <italic><tp:taxon-name><tp:taxon-name-part taxon-name-part-type="genus" reg="Indomasonaphis">I.</tp:taxon-name-part> <tp:taxon-name-part taxon-name-part-type="species" reg="anaphalidis">anaphalidis</tp:taxon-name-part></tp:taxon-name></italic>; D. Apterae of <italic><tp:taxon-name><tp:taxon-name-part taxon-name-part-type="genus" reg="Indomasonaphis">I.</tp:taxon-name-part> <tp:taxon-name-part taxon-name-part-type="species" reg="anaphalidis">anaphalidis</tp:taxon-name-part></tp:taxon-name></italic> feeding on the underside of leaves of <italic><tp:taxon-name><tp:taxon-name-part taxon-name-part-type="genus" reg="Anaphalis">Anaphalis</tp:taxon-name-part></tp:taxon-name></italic> sp.</p></caption><graphic xmlns:xlink="http://www.w3.org/1999/xlink" xlink:href="zookeys-1253-343_article-157130__-g012.jpg" position="float" orientation="portrait" xlink:type="simple" id="oo_1426275.jpg"><uri content-type="original_file" xlink:type="simple">https://binary.pensoft.net/fig/1426275</uri></graphic></fig><table-wrap id="T1" position="float" orientation="portrait"><label>Table 1.</label><caption><p>Morphometric data on species of <italic><tp:taxon-name><tp:taxon-name-part taxon-name-part-type="genus" reg="Indomasonaphis">Indomasonaphis</tp:taxon-name-part></tp:taxon-name></italic> in China based on examined specimens. All measurements are in mm.</p></caption><table id="TID0EOJAG" rules="all"><tbody><tr><th rowspan="2" colspan="2">Parts</th><th rowspan="1" colspan="1">
                <tp:taxon-name><tp:taxon-name-part taxon-name-part-type="genus" reg="Indomasonaphis">Indomasonaphis</tp:taxon-name-part> <tp:taxon-name-part taxon-name-part-type="species" reg="anaphalidis">anaphalidis</tp:taxon-name-part></tp:taxon-name>
              </th><th rowspan="1" colspan="1"><tp:taxon-name><tp:taxon-name-part taxon-name-part-type="genus" reg="Indomasonaphis">Indomasonaphis</tp:taxon-name-part> <tp:taxon-name-part taxon-name-part-type="species" reg="polygoni">polygoni</tp:taxon-name-part></tp:taxon-name> Qiao &amp; Xu, sp. nov.</th><th rowspan="1" colspan="1">
                <tp:taxon-name><tp:taxon-name-part taxon-name-part-type="genus" reg="Indomasonaphis">Indomasonaphis</tp:taxon-name-part> <tp:taxon-name-part taxon-name-part-type="species" reg="rumicis">rumicis</tp:taxon-name-part></tp:taxon-name>
              </th></tr><tr><th rowspan="1" colspan="1">Apterous viviparous females (n = 2)</th><th rowspan="1" colspan="1">Apterous viviparous females (n = 10)</th><th rowspan="1" colspan="1">Apterous viviparous females (n = 2)</th></tr><tr><td rowspan="27" colspan="1">Length (mm)</td><td rowspan="1" colspan="1">Body length</td><td rowspan="1" colspan="1">4.419–4.450</td><td rowspan="1" colspan="1">5.147–6.367</td><td rowspan="1" colspan="1">3.375–3.956</td></tr><tr><td rowspan="1" colspan="1">Body width</td><td rowspan="1" colspan="1">1.847–1.966</td><td rowspan="1" colspan="1">1.931–2.66</td><td rowspan="1" colspan="1">1.708–2.068</td></tr><tr><td rowspan="1" colspan="1">Antennae</td><td rowspan="1" colspan="1">6.125–6.677</td><td rowspan="1" colspan="1">3.899–5.891</td><td rowspan="1" colspan="1">4.764</td></tr><tr><td rowspan="1" colspan="1">
                <abbrev xmlns:xlink="http://www.w3.org/1999/xlink" xlink:title="antennal segments I" id="ABBRID0E6OAC" xlink:type="simple">Ant. I</abbrev>
              </td><td rowspan="1" colspan="1">0.311–0.324</td><td rowspan="1" colspan="1">0.257–0.328</td><td rowspan="1" colspan="1">0.256–0.282</td></tr><tr><td rowspan="1" colspan="1">
                <abbrev xmlns:xlink="http://www.w3.org/1999/xlink" xlink:title="antennal segments II" id="ABBRID0ERPAC" xlink:type="simple">Ant. II</abbrev>
              </td><td rowspan="1" colspan="1">0.152–0.153</td><td rowspan="1" colspan="1">0.150–0.182</td><td rowspan="1" colspan="1">0.138–0.145</td></tr><tr><td rowspan="1" colspan="1">
                <abbrev xmlns:xlink="http://www.w3.org/1999/xlink" xlink:title="antennal segments III" id="ABBRID0EEAAE" xlink:type="simple">Ant. III</abbrev>
              </td><td rowspan="1" colspan="1">1.393–1.567</td><td rowspan="1" colspan="1">1.099–1.469</td><td rowspan="1" colspan="1">1.104–1.127</td></tr><tr><td rowspan="1" colspan="1">
                <abbrev xmlns:xlink="http://www.w3.org/1999/xlink" xlink:title="antennal segments IV" id="ABBRID0EWAAE" xlink:type="simple">Ant. IV</abbrev>
              </td><td rowspan="1" colspan="1">1.144–1.343</td><td rowspan="1" colspan="1">0.891–1.143</td><td rowspan="1" colspan="1">0.851–0.896</td></tr><tr><td rowspan="1" colspan="1">
                <abbrev xmlns:xlink="http://www.w3.org/1999/xlink" xlink:title="antennal segments V" id="ABBRID0EIBAE" xlink:type="simple">Ant. V</abbrev>
              </td><td rowspan="1" colspan="1">1.004–1.107</td><td rowspan="1" colspan="1">0.718–0.927</td><td rowspan="1" colspan="1">0.652–0.704</td></tr><tr><td rowspan="1" colspan="1">
                <abbrev xmlns:xlink="http://www.w3.org/1999/xlink" xlink:title="the base of antennal segment VI" id="ABBRID0E1BAE" xlink:type="simple">Ant. VIb</abbrev>
              </td><td rowspan="1" colspan="1">0.331–0.345</td><td rowspan="1" colspan="1">0.315–0.376</td><td rowspan="1" colspan="1">0.193–0.200</td></tr><tr><td rowspan="1" colspan="1">
                <abbrev xmlns:xlink="http://www.w3.org/1999/xlink" xlink:title="processus terminalis" id="ABBRID0EMCAE" xlink:type="simple">PT</abbrev>
              </td><td rowspan="1" colspan="1">1.776–1.852</td><td rowspan="1" colspan="1">1.483–1.519</td><td rowspan="1" colspan="1">1.436</td></tr><tr><td rowspan="1" colspan="1">
                <abbrev xmlns:xlink="http://www.w3.org/1999/xlink" xlink:title="ultimate rostral segment" id="ABBRID0E5CAE" xlink:type="simple">URS</abbrev>
              </td><td rowspan="1" colspan="1">0.218–0.241</td><td rowspan="1" colspan="1">0.185–0.209</td><td rowspan="1" colspan="1">0.153–0.178</td></tr><tr><td rowspan="1" colspan="1">Hind femur</td><td rowspan="1" colspan="1">1.914–2.132</td><td rowspan="1" colspan="1">1.970–2.247</td><td rowspan="1" colspan="1">1.257–1.514</td></tr><tr><td rowspan="1" colspan="1">Hind tibia</td><td rowspan="1" colspan="1">3.689–3.962</td><td rowspan="1" colspan="1">3.375–3.812</td><td rowspan="1" colspan="1">2.671–2.853</td></tr><tr><td rowspan="1" colspan="1">
                <abbrev xmlns:xlink="http://www.w3.org/1999/xlink" xlink:title="second hind tarsal segment" id="ABBRID0EKEAE" xlink:type="simple">2HT</abbrev>
              </td><td rowspan="1" colspan="1">0.191–0.192</td><td rowspan="1" colspan="1">0.195–0.224</td><td rowspan="1" colspan="1">0.173–0.173</td></tr><tr><td rowspan="1" colspan="1">
                <abbrev xmlns:xlink="http://www.w3.org/1999/xlink" xlink:title="siphunculus" id="ABBRID0E3EAE" xlink:type="simple">SIPH</abbrev>
              </td><td rowspan="1" colspan="1">1.095–1.252</td><td rowspan="1" colspan="1">0.642–0.793</td><td rowspan="1" colspan="1">0.605–0.672</td></tr><tr><td rowspan="1" colspan="1">
                <abbrev xmlns:xlink="http://www.w3.org/1999/xlink" xlink:title="basal width of siphunculus" id="ABBRID0EOFAE" xlink:type="simple">BW SIPH</abbrev>
              </td><td rowspan="1" colspan="1">0.124–0.127</td><td rowspan="1" colspan="1">0.102–0.166</td><td rowspan="1" colspan="1">0.078–0.086</td></tr><tr><td rowspan="1" colspan="1">
                <abbrev xmlns:xlink="http://www.w3.org/1999/xlink" xlink:title="the most swollen width of siphunculus" id="ABBRID0EAGAE" xlink:type="simple">SW SIPH</abbrev>
              </td><td rowspan="1" colspan="1">0.176–0.216</td><td rowspan="1" colspan="1">0.099–0.127</td><td rowspan="1" colspan="1">0.125–0.157</td></tr><tr><td rowspan="1" colspan="1">
                <abbrev xmlns:xlink="http://www.w3.org/1999/xlink" xlink:title="distal width of siphunculus" id="ABBRID0ESGAE" xlink:type="simple">DW SIPH</abbrev>
              </td><td rowspan="1" colspan="1">0.080–0.086</td><td rowspan="1" colspan="1">0.085–0.100</td><td rowspan="1" colspan="1">0.065–0.077</td></tr><tr><td rowspan="1" colspan="1">Cauda</td><td rowspan="1" colspan="1">0.557–0.628</td><td rowspan="1" colspan="1">0.474–0.583</td><td rowspan="1" colspan="1">0.331–0.343</td></tr><tr><td rowspan="1" colspan="1">
                <abbrev xmlns:xlink="http://www.w3.org/1999/xlink" xlink:title="basal width of cauda" id="ABBRID0ERHAE" xlink:type="simple">BW cauda</abbrev>
              </td><td rowspan="1" colspan="1">0.178–0.217</td><td rowspan="1" colspan="1">0.209–0.314</td><td rowspan="1" colspan="1">0.191–0.198</td></tr><tr><td rowspan="1" colspan="1"><abbrev xmlns:xlink="http://www.w3.org/1999/xlink" xlink:title="antennal segments III" id="ABBRID0EDIAE" xlink:type="simple">Ant. III</abbrev> BD</td><td rowspan="1" colspan="1">0.052–0.055</td><td rowspan="1" colspan="1">0.051–0.063</td><td rowspan="1" colspan="1">0.044–0.045</td></tr><tr><td rowspan="1" colspan="1"><abbrev xmlns:xlink="http://www.w3.org/1999/xlink" xlink:title="hind tibia: mid-width of hind tibia" id="ABBRID0EVIAE" xlink:type="simple">MW</abbrev> hind tibia</td><td rowspan="1" colspan="1">0.062–0.067</td><td rowspan="1" colspan="1">0.075–0.098</td><td rowspan="1" colspan="1">0.061–0.072</td></tr><tr><td rowspan="1" colspan="1">Cephalic setae</td><td rowspan="1" colspan="1">0.083–0.105</td><td rowspan="1" colspan="1">0.090–0.121</td><td rowspan="1" colspan="1">0.054–0.072</td></tr><tr><td rowspan="1" colspan="1">
                <abbrev xmlns:xlink="http://www.w3.org/1999/xlink" xlink:title="the longest marginal setae on abdominal tergite I" id="ABBRID0EUJAE" xlink:type="simple">Setae on tergite I</abbrev>
              </td><td rowspan="1" colspan="1">0.082–0.114</td><td rowspan="1" colspan="1">0.089–0.127</td><td rowspan="1" colspan="1">0.034–0.035</td></tr><tr><td rowspan="1" colspan="1">
                <abbrev xmlns:xlink="http://www.w3.org/1999/xlink" xlink:title="the longest spinal setae on abdominal tergite VIII" id="ABBRID0EGKAE" xlink:type="simple">Setae on tergite VIII</abbrev>
              </td><td rowspan="1" colspan="1">0.142–0.143</td><td rowspan="1" colspan="1">0.092–0.143</td><td rowspan="1" colspan="1">0.060–0.064</td></tr><tr><td rowspan="1" colspan="1">Setae on <abbrev xmlns:xlink="http://www.w3.org/1999/xlink" xlink:title="antennal segments III" id="ABBRID0EYKAE" xlink:type="simple">Ant. III</abbrev></td><td rowspan="1" colspan="1">0.042–0.043</td><td rowspan="1" colspan="1">0.048–0.071</td><td rowspan="1" colspan="1">0.019–0.029</td></tr><tr><td rowspan="1" colspan="1">
                <abbrev xmlns:xlink="http://www.w3.org/1999/xlink" xlink:title="the longest setae on hind tibia" id="ABBRID0EJLAE" xlink:type="simple">Setae on hind tibia</abbrev>
              </td><td rowspan="1" colspan="1">0.074–0.077</td><td rowspan="1" colspan="1">0.088–0.134</td><td rowspan="1" colspan="1">0.057–0.076</td></tr><tr><td rowspan="25" colspan="1">Ratio</td><td rowspan="1" colspan="1">Body length / Body width</td><td rowspan="1" colspan="1">2.25–2.41</td><td rowspan="1" colspan="1">2.26–2.67</td><td rowspan="1" colspan="1">1.91–1.98</td></tr><tr><td rowspan="1" colspan="1">Whole antennae / Body</td><td rowspan="1" colspan="1">1.39–1.50</td><td rowspan="1" colspan="1">0.66–0.99</td><td rowspan="1" colspan="1">1.20</td></tr><tr><td rowspan="1" colspan="1">Hind femur / <abbrev xmlns:xlink="http://www.w3.org/1999/xlink" xlink:title="antennal segments III" id="ABBRID0EYMAE" xlink:type="simple">Ant. III</abbrev></td><td rowspan="1" colspan="1">1.36–1.37</td><td rowspan="1" colspan="1">1.34–1.84</td><td rowspan="1" colspan="1">1.12–1.37</td></tr><tr><td rowspan="1" colspan="1">Hind tibia / Body</td><td rowspan="1" colspan="1">0.84–0.89</td><td rowspan="1" colspan="1">0.60–0.69</td><td rowspan="1" colspan="1">0.68–0.85</td></tr><tr><td rowspan="1" colspan="1"><abbrev xmlns:xlink="http://www.w3.org/1999/xlink" xlink:title="antennal segments I" id="ABBRID0EWNAE" xlink:type="simple">Ant. I</abbrev> / <abbrev xmlns:xlink="http://www.w3.org/1999/xlink" xlink:title="antennal segments III" id="ABBRID0E1NAE" xlink:type="simple">Ant. III</abbrev></td><td rowspan="1" colspan="1">0.20–0.23</td><td rowspan="1" colspan="1">0.20–0.26</td><td rowspan="1" colspan="1">0.23–0.26</td></tr><tr><td rowspan="1" colspan="1"><abbrev xmlns:xlink="http://www.w3.org/1999/xlink" xlink:title="antennal segments II" id="ABBRID0ELOAE" xlink:type="simple">Ant. II</abbrev> / <abbrev xmlns:xlink="http://www.w3.org/1999/xlink" xlink:title="antennal segments III" id="ABBRID0EPOAE" xlink:type="simple">Ant. III</abbrev></td><td rowspan="1" colspan="1">0.10–0.11</td><td rowspan="1" colspan="1">0.11–0.15</td><td rowspan="1" colspan="1">0.12–0.13</td></tr><tr><td rowspan="1" colspan="1"><abbrev xmlns:xlink="http://www.w3.org/1999/xlink" xlink:title="antennal segments IV" id="ABBRID0EAPAE" xlink:type="simple">Ant. IV</abbrev> / <abbrev xmlns:xlink="http://www.w3.org/1999/xlink" xlink:title="antennal segments III" id="ABBRID0EEPAE" xlink:type="simple">Ant. III</abbrev></td><td rowspan="1" colspan="1">0.82–0.86</td><td rowspan="1" colspan="1">0.73–0.85</td><td rowspan="1" colspan="1">0.77–0.80</td></tr><tr><td rowspan="1" colspan="1"><abbrev xmlns:xlink="http://www.w3.org/1999/xlink" xlink:title="antennal segments V" id="ABBRID0EVPAE" xlink:type="simple">Ant. V</abbrev> / <abbrev xmlns:xlink="http://www.w3.org/1999/xlink" xlink:title="antennal segments III" id="ABBRID0EZPAE" xlink:type="simple">Ant. III</abbrev></td><td rowspan="1" colspan="1">0.71–0.72</td><td rowspan="1" colspan="1">0.56–0.69</td><td rowspan="1" colspan="1">0.59–0.63</td></tr><tr><td rowspan="1" colspan="1"><abbrev xmlns:xlink="http://www.w3.org/1999/xlink" xlink:title="the base of antennal segment VI" id="ABBRID0EKQAE" xlink:type="simple">Ant. VIb</abbrev> / <abbrev xmlns:xlink="http://www.w3.org/1999/xlink" xlink:title="antennal segments III" id="ABBRID0EOQAE" xlink:type="simple">Ant. III</abbrev></td><td rowspan="1" colspan="1">0.22–0.24</td><td rowspan="1" colspan="1">0.22–0.32</td><td rowspan="1" colspan="1">0.17–0.18</td></tr><tr><td rowspan="1" colspan="1"><abbrev xmlns:xlink="http://www.w3.org/1999/xlink" xlink:title="processus terminalis" id="ABBRID0E6QAE" xlink:type="simple">PT</abbrev> / <abbrev xmlns:xlink="http://www.w3.org/1999/xlink" xlink:title="antennal segments III" id="ABBRID0EDRAE" xlink:type="simple">Ant. III</abbrev></td><td rowspan="1" colspan="1">1.18–1.28</td><td rowspan="1" colspan="1">1.04–1.38</td><td rowspan="1" colspan="1">1.27</td></tr><tr><td rowspan="1" colspan="1"><abbrev xmlns:xlink="http://www.w3.org/1999/xlink" xlink:title="processus terminalis" id="ABBRID0EURAE" xlink:type="simple">PT</abbrev> / <abbrev xmlns:xlink="http://www.w3.org/1999/xlink" xlink:title="the base of antennal segment VI" id="ABBRID0EYRAE" xlink:type="simple">Ant. VIb</abbrev></td><td rowspan="1" colspan="1">5.36–5.37</td><td rowspan="1" colspan="1">3.96–4.71</td><td rowspan="1" colspan="1">7.18</td></tr><tr><td rowspan="1" colspan="1"><abbrev xmlns:xlink="http://www.w3.org/1999/xlink" xlink:title="ultimate rostral segment" id="ABBRID0EJSAE" xlink:type="simple">URS</abbrev> / <abbrev xmlns:xlink="http://www.w3.org/1999/xlink" xlink:title="basal width of ultimate rostral segment" id="ABBRID0ENSAE" xlink:type="simple">BW URS</abbrev></td><td rowspan="1" colspan="1">3.25–3.49</td><td rowspan="1" colspan="1">2.03–2.55</td><td rowspan="1" colspan="1">1.61–2.78</td></tr><tr><td rowspan="1" colspan="1"><abbrev xmlns:xlink="http://www.w3.org/1999/xlink" xlink:title="ultimate rostral segment" id="ABBRID0E5SAE" xlink:type="simple">URS</abbrev> / <abbrev xmlns:xlink="http://www.w3.org/1999/xlink" xlink:title="second hind tarsal segment" id="ABBRID0ECTAE" xlink:type="simple">2HT</abbrev></td><td rowspan="1" colspan="1">1.14–1.26</td><td rowspan="1" colspan="1">0.89–1.04</td><td rowspan="1" colspan="1">0.88</td></tr><tr><td rowspan="1" colspan="1">Cauda / <abbrev xmlns:xlink="http://www.w3.org/1999/xlink" xlink:title="basal width of cauda" id="ABBRID0ETTAE" xlink:type="simple">BW cauda</abbrev></td><td rowspan="1" colspan="1">2.89–3.13</td><td rowspan="1" colspan="1">1.57–2.29</td><td rowspan="1" colspan="1">1.67–1.80</td></tr><tr><td rowspan="1" colspan="1">Cephalic setae / <abbrev xmlns:xlink="http://www.w3.org/1999/xlink" xlink:title="antennal segments III" id="ABBRID0EEUAE" xlink:type="simple">Ant. III</abbrev> BD</td><td rowspan="1" colspan="1">1.51–2.02</td><td rowspan="1" colspan="1">1.48–2.04</td><td rowspan="1" colspan="1">1.20–1.64</td></tr><tr><td rowspan="1" colspan="1"><abbrev xmlns:xlink="http://www.w3.org/1999/xlink" xlink:title="the longest marginal setae on abdominal tergite I" id="ABBRID0EWUAE" xlink:type="simple">Setae on tergite I</abbrev> / <abbrev xmlns:xlink="http://www.w3.org/1999/xlink" xlink:title="antennal segments III" id="ABBRID0E1UAE" xlink:type="simple">Ant. III</abbrev> BD</td><td rowspan="1" colspan="1">1.10–1.16</td><td rowspan="1" colspan="1">1.56–2.19</td><td rowspan="1" colspan="1">0.77–0.78</td></tr><tr><td rowspan="1" colspan="1"><abbrev xmlns:xlink="http://www.w3.org/1999/xlink" xlink:title="the longest spinal setae on abdominal tergite VIII" id="ABBRID0EMVAE" xlink:type="simple">Setae on tergite VIII</abbrev> / <abbrev xmlns:xlink="http://www.w3.org/1999/xlink" xlink:title="antennal segments III" id="ABBRID0EQVAE" xlink:type="simple">Ant. III</abbrev> BD</td><td rowspan="1" colspan="1">2.60–2.73</td><td rowspan="1" colspan="1">1.70–2.47</td><td rowspan="1" colspan="1">1.33–1.45</td></tr><tr><td rowspan="1" colspan="1">Setae on ANT. III / ANT. III BD</td><td rowspan="1" colspan="1">0.76–0.83</td><td rowspan="1" colspan="1">0.80–1.32</td><td rowspan="1" colspan="1">0.42–0.66</td></tr><tr><td rowspan="1" colspan="1"><abbrev xmlns:xlink="http://www.w3.org/1999/xlink" xlink:title="the longest setae on hind tibia" id="ABBRID0EPWAE" xlink:type="simple">Setae on hind tibia</abbrev> / <abbrev xmlns:xlink="http://www.w3.org/1999/xlink" xlink:title="hind tibia: mid-width of hind tibia" id="ABBRID0ETWAE" xlink:type="simple">MW</abbrev> hind tibia</td><td rowspan="1" colspan="1">1.10–1.24</td><td rowspan="1" colspan="1">0.98–1.55</td><td rowspan="1" colspan="1">0.93–1.06</td></tr><tr><td rowspan="1" colspan="1"><abbrev xmlns:xlink="http://www.w3.org/1999/xlink" xlink:title="siphunculus" id="ABBRID0EFXAE" xlink:type="simple">SIPH</abbrev> / Body</td><td rowspan="1" colspan="1">0.25–0.28</td><td rowspan="1" colspan="1">0.12–0.14</td><td rowspan="1" colspan="1">0.17–0.18</td></tr><tr><td rowspan="1" colspan="1"><abbrev xmlns:xlink="http://www.w3.org/1999/xlink" xlink:title="siphunculus" id="ABBRID0EXXAE" xlink:type="simple">SIPH</abbrev> / Cauda</td><td rowspan="1" colspan="1">1.97–1.99</td><td rowspan="1" colspan="1">1.22–1.48</td><td rowspan="1" colspan="1">1.83–1.96</td></tr><tr><td rowspan="1" colspan="1"><abbrev xmlns:xlink="http://www.w3.org/1999/xlink" xlink:title="siphunculus" id="ABBRID0EJYAE" xlink:type="simple">SIPH</abbrev> / <abbrev xmlns:xlink="http://www.w3.org/1999/xlink" xlink:title="antennal segments III" id="ABBRID0ENYAE" xlink:type="simple">Ant. III</abbrev></td><td rowspan="1" colspan="1">0.79–0.80</td><td rowspan="1" colspan="1">0.47–0.58</td><td rowspan="1" colspan="1">0.55–0.60</td></tr><tr><td rowspan="1" colspan="1"><abbrev xmlns:xlink="http://www.w3.org/1999/xlink" xlink:title="siphunculus" id="ABBRID0E5YAE" xlink:type="simple">SIPH</abbrev> / <abbrev xmlns:xlink="http://www.w3.org/1999/xlink" xlink:title="basal width of siphunculus" id="ABBRID0ECZAE" xlink:type="simple">BW SIPH</abbrev></td><td rowspan="1" colspan="1">8.62–10.10</td><td rowspan="1" colspan="1">4.64–6.29</td><td rowspan="1" colspan="1">7.04–8.62</td></tr><tr><td rowspan="1" colspan="1"><abbrev xmlns:xlink="http://www.w3.org/1999/xlink" xlink:title="siphunculus" id="ABBRID0ETZAE" xlink:type="simple">SIPH</abbrev> / <abbrev xmlns:xlink="http://www.w3.org/1999/xlink" xlink:title="the most swollen width of siphunculus" id="ABBRID0EXZAE" xlink:type="simple">SW SIPH</abbrev></td><td rowspan="1" colspan="1">5.80–6.22</td><td rowspan="1" colspan="1">5.54–6.55</td><td rowspan="1" colspan="1">4.28–4.84</td></tr><tr><td rowspan="1" colspan="1"><abbrev xmlns:xlink="http://www.w3.org/1999/xlink" xlink:title="siphunculus" id="ABBRID0EI1AE" xlink:type="simple">SIPH</abbrev> / <abbrev xmlns:xlink="http://www.w3.org/1999/xlink" xlink:title="distal width of siphunculus" id="ABBRID0EM1AE" xlink:type="simple">DW SIPH</abbrev></td><td rowspan="1" colspan="1">13.69–14.56</td><td rowspan="1" colspan="1">6.77–8.55</td><td rowspan="1" colspan="1">8.73–9.31</td></tr></tbody></table></table-wrap></tp:treatment-sec><ref-list><ref id="B18"><mixed-citation xmlns:xlink="http://www.w3.org/1999/xlink" xlink:type="simple"><person-group><name name-style="western"><surname>Verma</surname><given-names>KD</given-names></name></person-group> (<year>1971</year>) <article-title>A new genus and two new species of aphids from N.W. India (<tp:taxon-name><tp:taxon-name-part taxon-name-part-type="suborder">Homoptera</tp:taxon-name-part></tp:taxon-name>: <tp:taxon-name><tp:taxon-name-part taxon-name-part-type="family">Aphididae</tp:taxon-name-part></tp:taxon-name>).</article-title><source>Bulletin of Entomology</source><volume>12</volume>(<issue>2</issue>): <fpage>97</fpage>–<lpage>99</lpage>.</mixed-citation></ref><ref id="B5"><mixed-citation xmlns:xlink="http://www.w3.org/1999/xlink" xlink:type="simple"><person-group><name name-style="western"><surname>Chakrabarti</surname><given-names>S</given-names></name><name name-style="western"><surname>Mandal</surname><given-names>AK</given-names></name><name name-style="western"><surname>Raha</surname><given-names>S</given-names></name></person-group> (<year>1983</year>) <article-title><italic><tp:taxon-name><tp:taxon-name-part taxon-name-part-type="genus">Rhododendron</tp:taxon-name-part></tp:taxon-name></italic> infesting aphids (<tp:taxon-name><tp:taxon-name-part taxon-name-part-type="suborder">Homoptera</tp:taxon-name-part></tp:taxon-name>: <tp:taxon-name><tp:taxon-name-part taxon-name-part-type="family">Aphididae</tp:taxon-name-part></tp:taxon-name>) of the Himalayas.</article-title><source>Zoological Journal of the Linnean Society</source><volume>78</volume>: <fpage>349</fpage>–<lpage>362</lpage>. <ext-link xlink:href="10.1111/j.1096-3642.1975.tb02264.x" ext-link-type="doi" xlink:type="simple">https://doi.org/10.1111/j.1096-3642.1975.tb02264.x</ext-link></mixed-citation></ref><ref id="B1"><mixed-citation xmlns:xlink="http://www.w3.org/1999/xlink" xlink:type="simple"><person-group><name name-style="western"><surname>Basu</surname><given-names>AN</given-names></name></person-group> (<year>1964</year>) <article-title>New genera and species of aphids from the Darjeeling district, India (<tp:taxon-name><tp:taxon-name-part taxon-name-part-type="suborder">Homoptera</tp:taxon-name-part></tp:taxon-name>: <tp:taxon-name><tp:taxon-name-part taxon-name-part-type="family">Aphididae</tp:taxon-name-part></tp:taxon-name>).</article-title><source>Zoological Journal of the Linnean Society</source><volume>45</volume>(<issue>305</issue>): <fpage>223</fpage>–<lpage>243</lpage>. <ext-link xlink:href="10.1111/j.1096-3642.1964.tb00498.x" ext-link-type="doi" xlink:type="simple">https://doi.org/10.1111/j.1096-3642.1964.tb00498.x</ext-link></mixed-citation></ref><ref id="B15"><mixed-citation xmlns:xlink="http://www.w3.org/1999/xlink" xlink:type="simple"><person-group><name name-style="western"><surname>Muhammad</surname><given-names>AH</given-names></name><name name-style="western"><surname>Muhammad</surname><given-names>A</given-names></name><name name-style="western"><surname>Samiran</surname><given-names>C</given-names></name><name name-style="western"><surname>Muhammad</surname><given-names>A</given-names></name><name name-style="western"><surname>Zohair</surname><given-names>A</given-names></name><name name-style="western"><surname>Zershina</surname><given-names>M</given-names></name><name name-style="western"><surname>Zafar</surname><given-names>I</given-names></name><name name-style="western"><surname>Muhammad</surname><given-names>A</given-names></name><name name-style="western"><surname>Muhammad</surname><given-names>Q</given-names></name><name name-style="western"><surname>Nawaz</surname><given-names>HB</given-names></name><name name-style="western"><surname>Muhammad</surname><given-names>YA</given-names></name><name name-style="western"><surname>Xing</surname><given-names>J</given-names></name></person-group> (<year>2024</year>) <article-title>A comprehensive checklist and host plants of <tp:taxon-name><tp:taxon-name-part taxon-name-part-type="family">Aphididae</tp:taxon-name-part></tp:taxon-name> (<tp:taxon-name><tp:taxon-name-part taxon-name-part-type="infraorder">Aphidomorpha</tp:taxon-name-part></tp:taxon-name>: <tp:taxon-name><tp:taxon-name-part taxon-name-part-type="order">Hemiptera</tp:taxon-name-part></tp:taxon-name>) from Pakistan.</article-title><source>European Journal of Taxonomy</source><volume>945</volume>: <fpage>1</fpage>–<lpage>114</lpage>. <ext-link xlink:href="10.5852/ejt.2024.945.2613" ext-link-type="doi" xlink:type="simple">https://doi.org/10.5852/ejt.2024.945.2613</ext-link></mixed-citation></ref></ref-list></tp:taxon-treatment>
