# Supplementary material for: ﻿A new species and two new records of Indomasonaphis Verma, 1971 (Hemiptera, Aphididae) from China
Source: Zookeys. 2025 Sep 29;1253:343–62. doi: 10.3897/zookeys.1253.157130 (PMC12501634; doi:10.3897/zookeys.1253.157130)
Supplement: XML Treatment for Indomasonaphis polygoni [file zookeys.1253.157130-treatment3.xml]

<!DOCTYPE tp:taxon-treatment
  PUBLIC "-//TaxonX//DTD Taxonomic Treatment Publishing DTD v0 20100105//EN" "tax-treatment-NSO.dtd">
<tp:taxon-treatment xmlns:tp="http://www.plazi.org/taxpub"><tp:treatment-meta><kwd-group><label>Taxon classification</label><kwd>
              <named-content content-type="kingdom">Animalia</named-content>
            </kwd><kwd>
              <named-content content-type="order">Hemiptera</named-content>
            </kwd><kwd>
              <named-content content-type="family">Aphididae</named-content>
            </kwd></kwd-group><mixed-citation publication-type="journal"><person-group><name><surname>Nazarov</surname><given-names>Shokhruz</given-names></name><name><surname>Xu</surname><given-names>Ying</given-names></name><name><surname>Jiang</surname><given-names>Li-Yun</given-names></name><name><surname>Qiao</surname><given-names>Ge-Xia</given-names></name></person-group><article-title>﻿A new species and two new records of <italic><tp:taxon-name><tp:taxon-name-part taxon-name-part-type="genus" reg="Indomasonaphis">Indomasonaphis</tp:taxon-name-part></tp:taxon-name></italic> Verma, 1971 (<tp:taxon-name><tp:taxon-name-part taxon-name-part-type="order">Hemiptera</tp:taxon-name-part></tp:taxon-name>, <tp:taxon-name><tp:taxon-name-part taxon-name-part-type="family">Aphididae</tp:taxon-name-part></tp:taxon-name>) from China</article-title><source>Zookeys</source><day>29</day><month>09</month><year>2025</year><volume>1253</volume><fpage>343</fpage><lpage>362</lpage><pub-id pub-id-type="doi">10.3897/zookeys.1253.157130</pub-id></mixed-citation></tp:treatment-meta><tp:nomenclature><label>﻿</label><tp:taxon-name><object-id xmlns:xlink="http://www.w3.org/1999/xlink" content-type="arpha" xlink:type="simple">1406578A-DF70-5E8E-9667-92219AAED55D</object-id>
            <tp:taxon-name-part taxon-name-part-type="genus" reg="Indomasonaphis">Indomasonaphis</tp:taxon-name-part>
            <tp:taxon-name-part taxon-name-part-type="species" reg="polygoni">polygoni</tp:taxon-name-part>
            <object-id xmlns:xlink="http://www.w3.org/1999/xlink" content-type="zoobank" xlink:type="simple">https://zoobank.org/002F4526-7517-4D89-BB8D-4DC03BE1526A</object-id>
          </tp:taxon-name><tp:taxon-authority>Qiao &amp; Xu</tp:taxon-authority><tp:taxon-status xmlns:xlink="http://www.w3.org/1999/xlink" xlink:type="simple">sp. nov.</tp:taxon-status><xref ref-type="fig" rid="F4">Figs 4</xref><xref ref-type="fig" rid="F5">, 5</xref><xref ref-type="fig" rid="F6">, 6</xref><xref ref-type="fig" rid="F7">, 7</xref><xref ref-type="fig" rid="F13">, 13A–D</xref><xref ref-type="table" rid="T1">, Table 1</xref></tp:nomenclature><tp:treatment-sec sec-type="type material" id="SECID0ED6AG"><title>Type material.</title><p><bold><italic>Holotype</italic>: China: Xizang</bold>: Yadong County, • one apterous viviparous female, 20.VII.2021, No. 51934-1-1, on <italic><tp:taxon-name><tp:taxon-name-part taxon-name-part-type="genus" reg="Polygonum">Polygonum</tp:taxon-name-part></tp:taxon-name></italic> sp., coll. Y. Xu. <bold><italic>Paratypes</italic> (11): China: Xizang</bold>: Yadong County, • one apterous viviparous female, 16.VIII.2020, No. 25915-1-1, on <italic><tp:taxon-name><tp:taxon-name-part taxon-name-part-type="genus" reg="Polygonum">Polygonum</tp:taxon-name-part></tp:taxon-name></italic> sp., coll. Y. Wang; • one apterous viviparous female (COI GenBank accession: <ext-link xmlns:xlink="http://www.w3.org/1999/xlink" ext-link-type="gen" xlink:href="PV567752" xlink:type="simple">PV567752</ext-link>), with the same collection information as No. 25915; • one apterous viviparous female, 17.VIII.2020, No. 25933-1-1, on <italic><tp:taxon-name><tp:taxon-name-part taxon-name-part-type="genus" reg="Polygonum">Polygonum</tp:taxon-name-part></tp:taxon-name></italic> sp., coll. Q. H. Liu; • one apterous viviparous female (COI GenBank accession: <ext-link xmlns:xlink="http://www.w3.org/1999/xlink" ext-link-type="gen" xlink:href="PV567753" xlink:type="simple">PV567753</ext-link>), with the same collection information as No. 25933; • one apterous viviparous female, 17.VII.2014, No. 32677-1-1, on <italic><tp:taxon-name><tp:taxon-name-part taxon-name-part-type="genus" reg="Polygonum">Polygonum</tp:taxon-name-part></tp:taxon-name></italic> sp., coll. J. Chen and X. C. Zhu; • two apterous viviparous females, 20.VII.2021, No. 51931-1-1, 51931-2-1, on <italic><tp:taxon-name><tp:taxon-name-part taxon-name-part-type="genus" reg="Polygonum">Polygonum</tp:taxon-name-part></tp:taxon-name></italic> sp., coll. Y. Xu; • one apterous viviparous female, 7.VII.2022, No. 52759-1-1, on <italic><tp:taxon-name><tp:taxon-name-part taxon-name-part-type="genus" reg="Polygonum">Polygonum</tp:taxon-name-part></tp:taxon-name></italic> sp., coll. Z. X. Li; • one apterous viviparous female (COI GenBank accession: <ext-link xmlns:xlink="http://www.w3.org/1999/xlink" ext-link-type="gen" xlink:href="PV567754" xlink:type="simple">PV567754</ext-link>), with the same collection information as No. 52759; • one nymph (COI GenBank accession: <ext-link xmlns:xlink="http://www.w3.org/1999/xlink" ext-link-type="gen" xlink:href="PV567757" xlink:type="simple">PV567757</ext-link>), 7.VII.2022, No. 52807-1-1, on <italic><tp:taxon-name><tp:taxon-name-part taxon-name-part-type="genus" reg="Polygonum">Polygonum</tp:taxon-name-part></tp:taxon-name></italic> sp., coll. Z. X. Li; • one apterous viviparous female, Linzhi County (Lulang Town), 3.VIII.2014, No. 32890-1-1, on <italic><tp:taxon-name><tp:taxon-name-part taxon-name-part-type="genus" reg="Polygonum">Polygonum</tp:taxon-name-part></tp:taxon-name></italic> sp., coll. J. Chen and X. C. Zhu; one apterous viviparous female, Milin County, 30.VIII.2020, No. 49106-1-1, on <italic><tp:taxon-name><tp:taxon-name-part taxon-name-part-type="genus" reg="Polygonum">Polygonum</tp:taxon-name-part></tp:taxon-name></italic> sp., coll. Y. Xu.</p></tp:treatment-sec><tp:treatment-sec sec-type="diagnosis" id="SECID0EFCBG"><title>Diagnosis.</title><p>Body large (Fig. <xref ref-type="fig" rid="F4">4</xref>), length 5.15–6.37 mm. <abbrev xmlns:xlink="http://www.w3.org/1999/xlink" xlink:title="antennal segments III" id="ABBRID0EPCBG" xlink:type="simple">Ant. III</abbrev> with 22–41 secondary rhinaria in apterae, distributed on basal part (Figs <xref ref-type="fig" rid="F5">5C</xref>, <xref ref-type="fig" rid="F7">7B</xref>); <abbrev xmlns:xlink="http://www.w3.org/1999/xlink" xlink:title="siphunculus" id="ABBRID0E2CBG" xlink:type="simple">SIPH</abbrev> clavate, cylindrical at basal 1/4, then expanded at distal 3/4, and slightly attenuated at apex, smooth, and with developed flange (Figs <xref ref-type="fig" rid="F6">6E</xref>, <xref ref-type="fig" rid="F7">7E</xref>), 0.12–0.16 × body length; cauda long and wide conical (Figs <xref ref-type="fig" rid="F6">6C</xref>, <xref ref-type="fig" rid="F7">7F</xref>), length 1.57–2.29 × basal width, with 15–29 setae; first tarsal chaetotaxy: 5, 5, 5.</p><fig id="F4" position="float" orientation="portrait"><object-id xmlns:xlink="http://www.w3.org/1999/xlink" content-type="doi" xlink:type="simple">10.3897/zookeys.1253.157130.figure4</object-id><object-id xmlns:xlink="http://www.w3.org/1999/xlink" content-type="arpha" xlink:type="simple">32541493-C3EF-59D4-B70C-F550F25FE163</object-id><label>Figure 4.</label><caption><p>Specimen No. 51934-1-1: habitus of apterous viviparous female of <italic><tp:taxon-name><tp:taxon-name-part taxon-name-part-type="genus" reg="Indomasonaphis">Indomasonaphis</tp:taxon-name-part> <tp:taxon-name-part taxon-name-part-type="species" reg="polygoni">polygoni</tp:taxon-name-part></tp:taxon-name></italic> Qiao &amp; Xu, sp. nov. Scale bar: 1.00 mm.</p></caption><graphic xmlns:xlink="http://www.w3.org/1999/xlink" xlink:href="zookeys-1253-343_article-157130__-g004.jpg" position="float" orientation="portrait" xlink:type="simple" id="oo_1426267.jpg"><uri content-type="original_file" xlink:type="simple">https://binary.pensoft.net/fig/1426267</uri></graphic></fig><fig id="F5" position="float" orientation="portrait"><object-id xmlns:xlink="http://www.w3.org/1999/xlink" content-type="doi" xlink:type="simple">10.3897/zookeys.1253.157130.figure5</object-id><object-id xmlns:xlink="http://www.w3.org/1999/xlink" content-type="arpha" xlink:type="simple">55ECA97A-C43B-5BB3-A5D9-73F3192EF2EA</object-id><label>Figure 5.</label><caption><p>Specimen No. 51934-1-1: apterous viviparous female of <italic><tp:taxon-name><tp:taxon-name-part taxon-name-part-type="genus" reg="Indomasonaphis">Indomasonaphis</tp:taxon-name-part> <tp:taxon-name-part taxon-name-part-type="species" reg="polygoni">polygoni</tp:taxon-name-part></tp:taxon-name></italic> Qiao &amp; Xu, sp. nov.: A. Dorsal view of head; B. Ultimate rostral segment; C. Antennal segments I–IV; D. Antennal segments V–VI; E. Mesosternal furca; F. Hind tarsus. Scale bars: 0.10 mm.</p></caption><graphic xmlns:xlink="http://www.w3.org/1999/xlink" xlink:href="zookeys-1253-343_article-157130__-g005.jpg" position="float" orientation="portrait" xlink:type="simple" id="oo_1426268.jpg"><uri content-type="original_file" xlink:type="simple">https://binary.pensoft.net/fig/1426268</uri></graphic></fig><fig id="F6" position="float" orientation="portrait"><object-id xmlns:xlink="http://www.w3.org/1999/xlink" content-type="doi" xlink:type="simple">10.3897/zookeys.1253.157130.figure6</object-id><object-id xmlns:xlink="http://www.w3.org/1999/xlink" content-type="arpha" xlink:type="simple">9516C992-8B79-58A8-8E41-02EFFDF91772</object-id><label>Figure 6.</label><caption><p>Specimen No. 51934-1-1: apterous viviparous female of <italic><tp:taxon-name><tp:taxon-name-part taxon-name-part-type="genus" reg="Indomasonaphis">Indomasonaphis</tp:taxon-name-part> <tp:taxon-name-part taxon-name-part-type="species" reg="polygoni">polygoni</tp:taxon-name-part></tp:taxon-name></italic> Qiao &amp; Xu, sp. nov.: A. Hind tibia; B. Hind femur; C. Cauda; D. Genital plate; E. Siphunculus; F. Setae on abdominal tergite VIII; G. Anal plate. Scale bars: 0.10 mm.</p></caption><graphic xmlns:xlink="http://www.w3.org/1999/xlink" xlink:href="zookeys-1253-343_article-157130__-g006.jpg" position="float" orientation="portrait" xlink:type="simple" id="oo_1426269.jpg"><uri content-type="original_file" xlink:type="simple">https://binary.pensoft.net/fig/1426269</uri></graphic></fig><fig id="F7" position="float" orientation="portrait"><object-id xmlns:xlink="http://www.w3.org/1999/xlink" content-type="doi" xlink:type="simple">10.3897/zookeys.1253.157130.figure7</object-id><object-id xmlns:xlink="http://www.w3.org/1999/xlink" content-type="arpha" xlink:type="simple">390E5D01-E445-51B2-9718-7F3F587FEFB3</object-id><label>Figure 7.</label><caption><p>Specimen No. 51934-1-1: apterous viviparous female of <italic><tp:taxon-name><tp:taxon-name-part taxon-name-part-type="genus" reg="Indomasonaphis">Indomasonaphis</tp:taxon-name-part> <tp:taxon-name-part taxon-name-part-type="species" reg="polygoni">polygoni</tp:taxon-name-part></tp:taxon-name></italic> Qiao &amp; Xu, sp. nov.: A. Dorsal view of head; B. Antenna; C. Ultimate rostral segment; D. Mesosternal furca; E. Siphunculus; F. Cauda; G. Anal plate; H. Genital plate. Scale bars: 0.10 mm.</p></caption><graphic xmlns:xlink="http://www.w3.org/1999/xlink" xlink:href="zookeys-1253-343_article-157130__-g007.jpg" position="float" orientation="portrait" xlink:type="simple" id="oo_1426270.jpg"><uri content-type="original_file" xlink:type="simple">https://binary.pensoft.net/fig/1426270</uri></graphic></fig></tp:treatment-sec><tp:treatment-sec sec-type="description" id="SECID0EPGBG"><title>Description.</title><p><bold><italic>Apterous viviparous females</italic></bold>: body large, elongated oval (Fig. <xref ref-type="fig" rid="F4">4</xref>). Green in life, with red compound eyes, intersegmental regions of the dorsum and pleural areas yellowish-green, distal part of appendages pale brown (Fig. <xref ref-type="fig" rid="F13">13D</xref>). For morphometric data see Table <xref ref-type="table" rid="T1">1</xref>.</p><p><bold><italic>Mounted specimens</italic>.</bold> Body dorsum pale, smooth, without sclerites; <abbrev xmlns:xlink="http://www.w3.org/1999/xlink" xlink:title="antennal segments I" id="ABBRID0ENHBG" xlink:type="simple">Ant. I</abbrev> and II pale, III–VI pale brown with intersegmental areas brown; apex of rostrum brown; distal part of tibiae and tarsi brown, remaining parts of leg pale brown; <abbrev xmlns:xlink="http://www.w3.org/1999/xlink" xlink:title="siphunculus" id="ABBRID0ERHBG" xlink:type="simple">SIPH</abbrev> brown, but pale near base; cauda and anal plate pale brown (Fig. <xref ref-type="fig" rid="F4">4</xref>). Dorsal setae long, thick, and blunt at apexes; ventral setae long and pointed, as long as dorsal setae.</p><p><bold><italic>Head</italic>.</bold> Frons concave, median frontal tubercle moderately swollen, low-rounded, antennal tubercles developed, distinctly protuberate and diverging, and each with one seta at apex (Figs <xref ref-type="fig" rid="F5">5A</xref>, <xref ref-type="fig" rid="F7">7A</xref>). Head with one pair of cephalic setae, two pairs of dorsal setae between antennae arranged longitudinally, two pairs of dorsal setae between compound eyes arranged transversely. Antennae 6-segmented (Figs <xref ref-type="fig" rid="F5">5C, D</xref>, <xref ref-type="fig" rid="F7">7B</xref>), <abbrev xmlns:xlink="http://www.w3.org/1999/xlink" xlink:title="antennal segments I" id="ABBRID0EQIBG" xlink:type="simple">Ant. I</abbrev>–III smooth, IV–VI imbricated; antennal setae short and blunted, segments I–VI each with 4–6, 4, 11–14, 9–15, 4–7, 2–4+2–6 setae, respectively, processus terminalis with three apical setae. Primary rhinaria ciliated. <abbrev xmlns:xlink="http://www.w3.org/1999/xlink" xlink:title="antennal segments III" id="ABBRID0EUIBG" xlink:type="simple">Ant. III</abbrev> with 22–41 secondary rhinaria, distributed on the basal half (Figs <xref ref-type="fig" rid="F5">5C</xref>, <xref ref-type="fig" rid="F7">7B</xref>). Rostral apex reaching mid-coxae, <abbrev xmlns:xlink="http://www.w3.org/1999/xlink" xlink:title="ultimate rostral segment" id="ABBRID0EAJBG" xlink:type="simple">URS</abbrev> wedge-shaped (Figs <xref ref-type="fig" rid="F5">5B</xref>, <xref ref-type="fig" rid="F7">7C</xref>), with three pairs of primary setae and 6–10 accessory setae.</p><p><bold><italic>Thorax</italic>.</bold> Thoracic nota smooth. Pronotum with four spinal setae, one pair of pleural setae, and one pair of marginal setae; mesonotum and metanotum each bearing 4–14 spino-pleural setae and two pairs of marginal setae. Mesosternal furca with short stem (Figs <xref ref-type="fig" rid="F5">5E</xref>, <xref ref-type="fig" rid="F7">7D</xref>). Legs long. Femora with oval sculpturing on dorsal apices; distal parts of tibiae imbricated. Setae on legs long and pointed, moderately stout, densely distributed over entire segments (Fig. <xref ref-type="fig" rid="F6">6A, B</xref>). First tarsal chaetotaxy: 5, 5, 5. Second tarsal segments with spinulose imbrications (Fig. <xref ref-type="fig" rid="F5">5F</xref>).</p><p><bold><italic>Abdomen</italic>.</bold> Abdominal tergites I–VI each with 5–16 spino-pleural setae, 2–7 pairs of marginal setae; abdominal tergites VIII with 5–12 setae (Fig. <xref ref-type="fig" rid="F6">6F</xref>). Spiracles circular, closed; spiracular plates slightly swollen, pale brown. <abbrev xmlns:xlink="http://www.w3.org/1999/xlink" xlink:title="siphunculus" id="ABBRID0EOKBG" xlink:type="simple">SIPH</abbrev> clavate, broad at base, basal 1/4 cylindrical, then expanded at distal 3/4, and slightly attenuated at apex, smooth without imbrications, and with developed flange (Figs <xref ref-type="fig" rid="F6">6E</xref>, <xref ref-type="fig" rid="F7">7E</xref>). Cauda long and wide conical, finely spinulose (Figs <xref ref-type="fig" rid="F6">6C</xref>, <xref ref-type="fig" rid="F7">7F</xref>), with 15–29 densely arranged long setae. Anal plate semi-circular, with spinulose striae and bearing 16–28 setae (Figs <xref ref-type="fig" rid="F6">6G</xref>, <xref ref-type="fig" rid="F7">7G</xref>). Genital plate broadly oval (Fig. <xref ref-type="fig" rid="F7">7H</xref>), with densely spinulose striae, and 4–12 anterior setae and 11–23 setae along the posterior margin.</p></tp:treatment-sec><tp:treatment-sec sec-type="etymology" id="SECID0EOLBG"><title>Etymology.</title><p>The species name is based on the generic epithet of its host plant <italic><tp:taxon-name><tp:taxon-name-part taxon-name-part-type="genus" reg="Polygonum">Polygonum</tp:taxon-name-part></tp:taxon-name></italic> (<tp:taxon-name><tp:taxon-name-part taxon-name-part-type="family">Polygonaceae</tp:taxon-name-part></tp:taxon-name>).</p></tp:treatment-sec><tp:treatment-sec sec-type="Taxonomic discussion" id="SECID0EAMBG"><title>Taxonomic discussion.</title><p>The species resembles <italic><tp:taxon-name><tp:taxon-name-part taxon-name-part-type="genus" reg="Indomasonaphis">I.</tp:taxon-name-part> <tp:taxon-name-part taxon-name-part-type="species" reg="anaphalidis">anaphalidis</tp:taxon-name-part></tp:taxon-name></italic>, but differs from it as follows: (1) the species feeds on <italic><tp:taxon-name><tp:taxon-name-part taxon-name-part-type="genus" reg="Polygonum">Polygonum</tp:taxon-name-part></tp:taxon-name></italic> sp. (<italic><tp:taxon-name><tp:taxon-name-part taxon-name-part-type="genus" reg="Indomasonaphis">I.</tp:taxon-name-part> <tp:taxon-name-part taxon-name-part-type="species" reg="anaphalidis">anaphalidis</tp:taxon-name-part></tp:taxon-name></italic>: the primary host plants are <italic><tp:taxon-name><tp:taxon-name-part taxon-name-part-type="genus" reg="Rhododendron">Rhododendron</tp:taxon-name-part></tp:taxon-name></italic> sp., and the secondary host plants mainly belong to the family <tp:taxon-name><tp:taxon-name-part taxon-name-part-type="family">Asteraceae</tp:taxon-name-part></tp:taxon-name>); (2) <abbrev xmlns:xlink="http://www.w3.org/1999/xlink" xlink:title="antennal segments III" id="ABBRID0EPNBG" xlink:type="simple">Ant. III</abbrev> with 22–41 secondary rhinaria in apterae, distributed on basal part (<italic><tp:taxon-name><tp:taxon-name-part taxon-name-part-type="genus" reg="Indomasonaphis">I.</tp:taxon-name-part> <tp:taxon-name-part taxon-name-part-type="species" reg="anaphalidis">anaphalidis</tp:taxon-name-part></tp:taxon-name></italic>: <abbrev xmlns:xlink="http://www.w3.org/1999/xlink" xlink:title="antennal segments III" id="ABBRID0E5NBG" xlink:type="simple">Ant. III</abbrev> without secondary rhinaria); (3) <abbrev xmlns:xlink="http://www.w3.org/1999/xlink" xlink:title="siphunculus" id="ABBRID0ECOBG" xlink:type="simple">SIPH</abbrev> clavate, 0.12–0.16 × body length, cylindrical at basal 1/4, then expanded at distal 3/4, the <abbrev xmlns:xlink="http://www.w3.org/1999/xlink" xlink:title="the most swollen width of siphunculus" id="ABBRID0EGOBG" xlink:type="simple">SW SIPH</abbrev> 1.39–1.89 × <abbrev xmlns:xlink="http://www.w3.org/1999/xlink" xlink:title="the middle width of basal cylindrical part of siphunculus" id="ABBRID0EKOBG" xlink:type="simple">MW SIPH</abbrev>, and then slightly attenuated at apex, smooth without imbrications, and with developed flange (<italic><tp:taxon-name><tp:taxon-name-part taxon-name-part-type="genus" reg="Indomasonaphis">I.</tp:taxon-name-part> <tp:taxon-name-part taxon-name-part-type="species" reg="anaphalidis">anaphalidis</tp:taxon-name-part></tp:taxon-name></italic>: <abbrev xmlns:xlink="http://www.w3.org/1999/xlink" xlink:title="siphunculus" id="ABBRID0EZOBG" xlink:type="simple">SIPH</abbrev> long clavate, 0.25–0.28 × body length, cylindrical at basal 1/3, then distinctly expanded at distal 2/3, the <abbrev xmlns:xlink="http://www.w3.org/1999/xlink" xlink:title="the most swollen width of siphunculus" id="ABBRID0E4OBG" xlink:type="simple">SW SIPH</abbrev> 2.79–2.81 × <abbrev xmlns:xlink="http://www.w3.org/1999/xlink" xlink:title="the middle width of basal cylindrical part of siphunculus" id="ABBRID0EBPBG" xlink:type="simple">MW SIPH</abbrev>, and then gradually attenuated to apex, apical part of <abbrev xmlns:xlink="http://www.w3.org/1999/xlink" xlink:title="siphunculus" id="ABBRID0EFPBG" xlink:type="simple">SIPH</abbrev> with 5–8 rows reticulations); and (4) cauda long and wide conical, length 1.57–2.29 × basal width, with 15–29 setae (<italic><tp:taxon-name><tp:taxon-name-part taxon-name-part-type="genus" reg="Indomasonaphis">I.</tp:taxon-name-part> <tp:taxon-name-part taxon-name-part-type="species" reg="anaphalidis">anaphalidis</tp:taxon-name-part></tp:taxon-name></italic>: cauda elongated conical, length 2.89–3.13 × basal width, with 41–43 setae).</p><p>The species can be distinguished from <italic><tp:taxon-name><tp:taxon-name-part taxon-name-part-type="genus" reg="Indomasonaphis">I.</tp:taxon-name-part> <tp:taxon-name-part taxon-name-part-type="species" reg="rumicis">rumicis</tp:taxon-name-part></tp:taxon-name></italic> by follows: (1) <abbrev xmlns:xlink="http://www.w3.org/1999/xlink" xlink:title="antennal segments III" id="ABBRID0EBQBG" xlink:type="simple">Ant. III</abbrev> with 22–41 secondary rhinaria in apterae, distributed on basal part (<italic><tp:taxon-name><tp:taxon-name-part taxon-name-part-type="genus" reg="Indomasonaphis">I.</tp:taxon-name-part> <tp:taxon-name-part taxon-name-part-type="species" reg="rumicis">rumicis</tp:taxon-name-part></tp:taxon-name></italic>: <abbrev xmlns:xlink="http://www.w3.org/1999/xlink" xlink:title="antennal segments III" id="ABBRID0EQQBG" xlink:type="simple">Ant. III</abbrev> without secondary rhinaria); (2) first tarsal chaetotaxy: 5, 5, 5 (<italic><tp:taxon-name><tp:taxon-name-part taxon-name-part-type="genus" reg="Indomasonaphis">I.</tp:taxon-name-part> <tp:taxon-name-part taxon-name-part-type="species" reg="rumicis">rumicis</tp:taxon-name-part></tp:taxon-name></italic>: first tarsal chaetotaxy: 3, 3, 3); (3) dorsal setae long, thick, and blunt at apex (<italic><tp:taxon-name><tp:taxon-name-part taxon-name-part-type="genus" reg="Indomasonaphis">I.</tp:taxon-name-part> <tp:taxon-name-part taxon-name-part-type="species" reg="rumicis">rumicis</tp:taxon-name-part></tp:taxon-name></italic>: dorsal setae long, thick, and capitate at apex); (4) <abbrev xmlns:xlink="http://www.w3.org/1999/xlink" xlink:title="siphunculus" id="ABBRID0EKRBG" xlink:type="simple">SIPH</abbrev> clavate, 0.12–0.16 × body length, cylindrical at basal 1/4, then slightly expanded at distal 3/4, the <abbrev xmlns:xlink="http://www.w3.org/1999/xlink" xlink:title="the most swollen width of siphunculus" id="ABBRID0EORBG" xlink:type="simple">SW SIPH</abbrev> 1.39–1.89 × <abbrev xmlns:xlink="http://www.w3.org/1999/xlink" xlink:title="the middle width of basal cylindrical part of siphunculus" id="ABBRID0ESRBG" xlink:type="simple">MW SIPH</abbrev>, and then slightly attenuated at apex, smooth without imbrications (<italic><tp:taxon-name><tp:taxon-name-part taxon-name-part-type="genus" reg="Indomasonaphis">I.</tp:taxon-name-part> <tp:taxon-name-part taxon-name-part-type="species" reg="rumicis">rumicis</tp:taxon-name-part></tp:taxon-name></italic>: <abbrev xmlns:xlink="http://www.w3.org/1999/xlink" xlink:title="siphunculus" id="ABBRID0EBSBG" xlink:type="simple">SIPH</abbrev> clavate, 0.17–0.18 × body length, cylindrical at basal 1/2, then distinctly expanded at distal 1/2, the <abbrev xmlns:xlink="http://www.w3.org/1999/xlink" xlink:title="the most swollen width of siphunculus" id="ABBRID0EFSBG" xlink:type="simple">SW SIPH</abbrev> 2.32–2.91 × <abbrev xmlns:xlink="http://www.w3.org/1999/xlink" xlink:title="the middle width of basal cylindrical part of siphunculus" id="ABBRID0EJSBG" xlink:type="simple">MW SIPH</abbrev>, and then gradually attenuated to apex, apical part of <abbrev xmlns:xlink="http://www.w3.org/1999/xlink" xlink:title="siphunculus" id="ABBRID0ENSBG" xlink:type="simple">SIPH</abbrev> with 2–4 rows of imbrications).</p></tp:treatment-sec><tp:treatment-sec sec-type="biology" id="SECID0ERSBG"><title>Biology.</title><p>The species feeds on the underside of leaves of <italic><tp:taxon-name><tp:taxon-name-part taxon-name-part-type="genus" reg="Polygonum">Polygonum</tp:taxon-name-part></tp:taxon-name></italic> sp. without causing noticeable damage (Fig. <xref ref-type="fig" rid="F13">13A–D</xref>).</p></tp:treatment-sec><tp:treatment-sec sec-type="distribution" id="SECID0ECTBG"><title>Distribution.</title><p>China (Xizang: Linzhi, Yadong).</p></tp:treatment-sec><tp:treatment-sec><!--Section generated to contain objects referenced in tp:taxon-treatment.--><fig id="F13" position="float" orientation="portrait"><object-id xmlns:xlink="http://www.w3.org/1999/xlink" content-type="doi" xlink:type="simple">10.3897/zookeys.1253.157130.figure13</object-id><object-id xmlns:xlink="http://www.w3.org/1999/xlink" content-type="arpha" xlink:type="simple">ECEBC7D0-ED75-5781-BD8C-F470546B6D3A</object-id><label>Figure 13.</label><caption><p><italic><tp:taxon-name><tp:taxon-name-part taxon-name-part-type="genus" reg="Indomasonaphis">Indomasonaphis</tp:taxon-name-part> <tp:taxon-name-part taxon-name-part-type="species" reg="polygoni">polygoni</tp:taxon-name-part></tp:taxon-name></italic> Qiao &amp; Xu, sp. nov.: A, B. The host plant <italic><tp:taxon-name><tp:taxon-name-part taxon-name-part-type="genus" reg="Polygonum">Polygonum</tp:taxon-name-part></tp:taxon-name></italic> sp. of <italic><tp:taxon-name><tp:taxon-name-part taxon-name-part-type="genus" reg="Indomasonaphis">I.</tp:taxon-name-part> <tp:taxon-name-part taxon-name-part-type="species" reg="polygoni">polygoni</tp:taxon-name-part></tp:taxon-name></italic> sp. nov.; C. Apterae of <italic><tp:taxon-name><tp:taxon-name-part taxon-name-part-type="genus" reg="Indomasonaphis">I.</tp:taxon-name-part> <tp:taxon-name-part taxon-name-part-type="species" reg="polygoni">polygoni</tp:taxon-name-part></tp:taxon-name></italic> sp. nov. feeding on the underside of leaves of <italic><tp:taxon-name><tp:taxon-name-part taxon-name-part-type="genus" reg="Polygonum">Polygonum</tp:taxon-name-part></tp:taxon-name></italic> sp.; D. One aptera of <italic><tp:taxon-name><tp:taxon-name-part taxon-name-part-type="genus" reg="Indomasonaphis">I.</tp:taxon-name-part> <tp:taxon-name-part taxon-name-part-type="species" reg="polygoni">polygoni</tp:taxon-name-part></tp:taxon-name></italic> sp. nov.; <italic><tp:taxon-name><tp:taxon-name-part taxon-name-part-type="genus" reg="Indomasonaphis">Indomasonaphis</tp:taxon-name-part> <tp:taxon-name-part taxon-name-part-type="species" reg="rumicis">rumicis</tp:taxon-name-part></tp:taxon-name></italic> (Chakrabarti &amp; Raychaudhuri); E. The host plant <italic><tp:taxon-name><tp:taxon-name-part taxon-name-part-type="genus" reg="Rumex">Rumex</tp:taxon-name-part></tp:taxon-name></italic> sp. of <italic><tp:taxon-name><tp:taxon-name-part taxon-name-part-type="genus" reg="Indomasonaphis">I.</tp:taxon-name-part> <tp:taxon-name-part taxon-name-part-type="species" reg="rumicis">rumicis</tp:taxon-name-part></tp:taxon-name></italic> sp. nov.; F. One aptera of <italic><tp:taxon-name><tp:taxon-name-part taxon-name-part-type="genus" reg="Indomasonaphis">I.</tp:taxon-name-part> <tp:taxon-name-part taxon-name-part-type="species" reg="rumicis">rumicis</tp:taxon-name-part></tp:taxon-name></italic> feeding on the underside of leaves of <italic><tp:taxon-name><tp:taxon-name-part taxon-name-part-type="genus" reg="Rumex">Rumex</tp:taxon-name-part></tp:taxon-name></italic> sp.</p></caption><graphic xmlns:xlink="http://www.w3.org/1999/xlink" xlink:href="zookeys-1253-343_article-157130__-g013.jpg" position="float" orientation="portrait" xlink:type="simple" id="oo_1426276.jpg"><uri content-type="original_file" xlink:type="simple">https://binary.pensoft.net/fig/1426276</uri></graphic></fig><table-wrap id="T1" position="float" orientation="portrait"><label>Table 1.</label><caption><p>Morphometric data on species of <italic><tp:taxon-name><tp:taxon-name-part taxon-name-part-type="genus" reg="Indomasonaphis">Indomasonaphis</tp:taxon-name-part></tp:taxon-name></italic> in China based on examined specimens. All measurements are in mm.</p></caption><table id="TID0EOJAG" rules="all"><tbody><tr><th rowspan="2" colspan="2">Parts</th><th rowspan="1" colspan="1">
                <tp:taxon-name><tp:taxon-name-part taxon-name-part-type="genus" reg="Indomasonaphis">Indomasonaphis</tp:taxon-name-part> <tp:taxon-name-part taxon-name-part-type="species" reg="anaphalidis">anaphalidis</tp:taxon-name-part></tp:taxon-name>
              </th><th rowspan="1" colspan="1"><tp:taxon-name><tp:taxon-name-part taxon-name-part-type="genus" reg="Indomasonaphis">Indomasonaphis</tp:taxon-name-part> <tp:taxon-name-part taxon-name-part-type="species" reg="polygoni">polygoni</tp:taxon-name-part></tp:taxon-name> Qiao &amp; Xu, sp. nov.</th><th rowspan="1" colspan="1">
                <tp:taxon-name><tp:taxon-name-part taxon-name-part-type="genus" reg="Indomasonaphis">Indomasonaphis</tp:taxon-name-part> <tp:taxon-name-part taxon-name-part-type="species" reg="rumicis">rumicis</tp:taxon-name-part></tp:taxon-name>
              </th></tr><tr><th rowspan="1" colspan="1">Apterous viviparous females (n = 2)</th><th rowspan="1" colspan="1">Apterous viviparous females (n = 10)</th><th rowspan="1" colspan="1">Apterous viviparous females (n = 2)</th></tr><tr><td rowspan="27" colspan="1">Length (mm)</td><td rowspan="1" colspan="1">Body length</td><td rowspan="1" colspan="1">4.419–4.450</td><td rowspan="1" colspan="1">5.147–6.367</td><td rowspan="1" colspan="1">3.375–3.956</td></tr><tr><td rowspan="1" colspan="1">Body width</td><td rowspan="1" colspan="1">1.847–1.966</td><td rowspan="1" colspan="1">1.931–2.66</td><td rowspan="1" colspan="1">1.708–2.068</td></tr><tr><td rowspan="1" colspan="1">Antennae</td><td rowspan="1" colspan="1">6.125–6.677</td><td rowspan="1" colspan="1">3.899–5.891</td><td rowspan="1" colspan="1">4.764</td></tr><tr><td rowspan="1" colspan="1">
                <abbrev xmlns:xlink="http://www.w3.org/1999/xlink" xlink:title="antennal segments I" id="ABBRID0E6OAC" xlink:type="simple">Ant. I</abbrev>
              </td><td rowspan="1" colspan="1">0.311–0.324</td><td rowspan="1" colspan="1">0.257–0.328</td><td rowspan="1" colspan="1">0.256–0.282</td></tr><tr><td rowspan="1" colspan="1">
                <abbrev xmlns:xlink="http://www.w3.org/1999/xlink" xlink:title="antennal segments II" id="ABBRID0ERPAC" xlink:type="simple">Ant. II</abbrev>
              </td><td rowspan="1" colspan="1">0.152–0.153</td><td rowspan="1" colspan="1">0.150–0.182</td><td rowspan="1" colspan="1">0.138–0.145</td></tr><tr><td rowspan="1" colspan="1">
                <abbrev xmlns:xlink="http://www.w3.org/1999/xlink" xlink:title="antennal segments III" id="ABBRID0EEAAE" xlink:type="simple">Ant. III</abbrev>
              </td><td rowspan="1" colspan="1">1.393–1.567</td><td rowspan="1" colspan="1">1.099–1.469</td><td rowspan="1" colspan="1">1.104–1.127</td></tr><tr><td rowspan="1" colspan="1">
                <abbrev xmlns:xlink="http://www.w3.org/1999/xlink" xlink:title="antennal segments IV" id="ABBRID0EWAAE" xlink:type="simple">Ant. IV</abbrev>
              </td><td rowspan="1" colspan="1">1.144–1.343</td><td rowspan="1" colspan="1">0.891–1.143</td><td rowspan="1" colspan="1">0.851–0.896</td></tr><tr><td rowspan="1" colspan="1">
                <abbrev xmlns:xlink="http://www.w3.org/1999/xlink" xlink:title="antennal segments V" id="ABBRID0EIBAE" xlink:type="simple">Ant. V</abbrev>
              </td><td rowspan="1" colspan="1">1.004–1.107</td><td rowspan="1" colspan="1">0.718–0.927</td><td rowspan="1" colspan="1">0.652–0.704</td></tr><tr><td rowspan="1" colspan="1">
                <abbrev xmlns:xlink="http://www.w3.org/1999/xlink" xlink:title="the base of antennal segment VI" id="ABBRID0E1BAE" xlink:type="simple">Ant. VIb</abbrev>
              </td><td rowspan="1" colspan="1">0.331–0.345</td><td rowspan="1" colspan="1">0.315–0.376</td><td rowspan="1" colspan="1">0.193–0.200</td></tr><tr><td rowspan="1" colspan="1">
                <abbrev xmlns:xlink="http://www.w3.org/1999/xlink" xlink:title="processus terminalis" id="ABBRID0EMCAE" xlink:type="simple">PT</abbrev>
              </td><td rowspan="1" colspan="1">1.776–1.852</td><td rowspan="1" colspan="1">1.483–1.519</td><td rowspan="1" colspan="1">1.436</td></tr><tr><td rowspan="1" colspan="1">
                <abbrev xmlns:xlink="http://www.w3.org/1999/xlink" xlink:title="ultimate rostral segment" id="ABBRID0E5CAE" xlink:type="simple">URS</abbrev>
              </td><td rowspan="1" colspan="1">0.218–0.241</td><td rowspan="1" colspan="1">0.185–0.209</td><td rowspan="1" colspan="1">0.153–0.178</td></tr><tr><td rowspan="1" colspan="1">Hind femur</td><td rowspan="1" colspan="1">1.914–2.132</td><td rowspan="1" colspan="1">1.970–2.247</td><td rowspan="1" colspan="1">1.257–1.514</td></tr><tr><td rowspan="1" colspan="1">Hind tibia</td><td rowspan="1" colspan="1">3.689–3.962</td><td rowspan="1" colspan="1">3.375–3.812</td><td rowspan="1" colspan="1">2.671–2.853</td></tr><tr><td rowspan="1" colspan="1">
                <abbrev xmlns:xlink="http://www.w3.org/1999/xlink" xlink:title="second hind tarsal segment" id="ABBRID0EKEAE" xlink:type="simple">2HT</abbrev>
              </td><td rowspan="1" colspan="1">0.191–0.192</td><td rowspan="1" colspan="1">0.195–0.224</td><td rowspan="1" colspan="1">0.173–0.173</td></tr><tr><td rowspan="1" colspan="1">
                <abbrev xmlns:xlink="http://www.w3.org/1999/xlink" xlink:title="siphunculus" id="ABBRID0E3EAE" xlink:type="simple">SIPH</abbrev>
              </td><td rowspan="1" colspan="1">1.095–1.252</td><td rowspan="1" colspan="1">0.642–0.793</td><td rowspan="1" colspan="1">0.605–0.672</td></tr><tr><td rowspan="1" colspan="1">
                <abbrev xmlns:xlink="http://www.w3.org/1999/xlink" xlink:title="basal width of siphunculus" id="ABBRID0EOFAE" xlink:type="simple">BW SIPH</abbrev>
              </td><td rowspan="1" colspan="1">0.124–0.127</td><td rowspan="1" colspan="1">0.102–0.166</td><td rowspan="1" colspan="1">0.078–0.086</td></tr><tr><td rowspan="1" colspan="1">
                <abbrev xmlns:xlink="http://www.w3.org/1999/xlink" xlink:title="the most swollen width of siphunculus" id="ABBRID0EAGAE" xlink:type="simple">SW SIPH</abbrev>
              </td><td rowspan="1" colspan="1">0.176–0.216</td><td rowspan="1" colspan="1">0.099–0.127</td><td rowspan="1" colspan="1">0.125–0.157</td></tr><tr><td rowspan="1" colspan="1">
                <abbrev xmlns:xlink="http://www.w3.org/1999/xlink" xlink:title="distal width of siphunculus" id="ABBRID0ESGAE" xlink:type="simple">DW SIPH</abbrev>
              </td><td rowspan="1" colspan="1">0.080–0.086</td><td rowspan="1" colspan="1">0.085–0.100</td><td rowspan="1" colspan="1">0.065–0.077</td></tr><tr><td rowspan="1" colspan="1">Cauda</td><td rowspan="1" colspan="1">0.557–0.628</td><td rowspan="1" colspan="1">0.474–0.583</td><td rowspan="1" colspan="1">0.331–0.343</td></tr><tr><td rowspan="1" colspan="1">
                <abbrev xmlns:xlink="http://www.w3.org/1999/xlink" xlink:title="basal width of cauda" id="ABBRID0ERHAE" xlink:type="simple">BW cauda</abbrev>
              </td><td rowspan="1" colspan="1">0.178–0.217</td><td rowspan="1" colspan="1">0.209–0.314</td><td rowspan="1" colspan="1">0.191–0.198</td></tr><tr><td rowspan="1" colspan="1"><abbrev xmlns:xlink="http://www.w3.org/1999/xlink" xlink:title="antennal segments III" id="ABBRID0EDIAE" xlink:type="simple">Ant. III</abbrev> BD</td><td rowspan="1" colspan="1">0.052–0.055</td><td rowspan="1" colspan="1">0.051–0.063</td><td rowspan="1" colspan="1">0.044–0.045</td></tr><tr><td rowspan="1" colspan="1"><abbrev xmlns:xlink="http://www.w3.org/1999/xlink" xlink:title="hind tibia: mid-width of hind tibia" id="ABBRID0EVIAE" xlink:type="simple">MW</abbrev> hind tibia</td><td rowspan="1" colspan="1">0.062–0.067</td><td rowspan="1" colspan="1">0.075–0.098</td><td rowspan="1" colspan="1">0.061–0.072</td></tr><tr><td rowspan="1" colspan="1">Cephalic setae</td><td rowspan="1" colspan="1">0.083–0.105</td><td rowspan="1" colspan="1">0.090–0.121</td><td rowspan="1" colspan="1">0.054–0.072</td></tr><tr><td rowspan="1" colspan="1">
                <abbrev xmlns:xlink="http://www.w3.org/1999/xlink" xlink:title="the longest marginal setae on abdominal tergite I" id="ABBRID0EUJAE" xlink:type="simple">Setae on tergite I</abbrev>
              </td><td rowspan="1" colspan="1">0.082–0.114</td><td rowspan="1" colspan="1">0.089–0.127</td><td rowspan="1" colspan="1">0.034–0.035</td></tr><tr><td rowspan="1" colspan="1">
                <abbrev xmlns:xlink="http://www.w3.org/1999/xlink" xlink:title="the longest spinal setae on abdominal tergite VIII" id="ABBRID0EGKAE" xlink:type="simple">Setae on tergite VIII</abbrev>
              </td><td rowspan="1" colspan="1">0.142–0.143</td><td rowspan="1" colspan="1">0.092–0.143</td><td rowspan="1" colspan="1">0.060–0.064</td></tr><tr><td rowspan="1" colspan="1">Setae on <abbrev xmlns:xlink="http://www.w3.org/1999/xlink" xlink:title="antennal segments III" id="ABBRID0EYKAE" xlink:type="simple">Ant. III</abbrev></td><td rowspan="1" colspan="1">0.042–0.043</td><td rowspan="1" colspan="1">0.048–0.071</td><td rowspan="1" colspan="1">0.019–0.029</td></tr><tr><td rowspan="1" colspan="1">
                <abbrev xmlns:xlink="http://www.w3.org/1999/xlink" xlink:title="the longest setae on hind tibia" id="ABBRID0EJLAE" xlink:type="simple">Setae on hind tibia</abbrev>
              </td><td rowspan="1" colspan="1">0.074–0.077</td><td rowspan="1" colspan="1">0.088–0.134</td><td rowspan="1" colspan="1">0.057–0.076</td></tr><tr><td rowspan="25" colspan="1">Ratio</td><td rowspan="1" colspan="1">Body length / Body width</td><td rowspan="1" colspan="1">2.25–2.41</td><td rowspan="1" colspan="1">2.26–2.67</td><td rowspan="1" colspan="1">1.91–1.98</td></tr><tr><td rowspan="1" colspan="1">Whole antennae / Body</td><td rowspan="1" colspan="1">1.39–1.50</td><td rowspan="1" colspan="1">0.66–0.99</td><td rowspan="1" colspan="1">1.20</td></tr><tr><td rowspan="1" colspan="1">Hind femur / <abbrev xmlns:xlink="http://www.w3.org/1999/xlink" xlink:title="antennal segments III" id="ABBRID0EYMAE" xlink:type="simple">Ant. III</abbrev></td><td rowspan="1" colspan="1">1.36–1.37</td><td rowspan="1" colspan="1">1.34–1.84</td><td rowspan="1" colspan="1">1.12–1.37</td></tr><tr><td rowspan="1" colspan="1">Hind tibia / Body</td><td rowspan="1" colspan="1">0.84–0.89</td><td rowspan="1" colspan="1">0.60–0.69</td><td rowspan="1" colspan="1">0.68–0.85</td></tr><tr><td rowspan="1" colspan="1"><abbrev xmlns:xlink="http://www.w3.org/1999/xlink" xlink:title="antennal segments I" id="ABBRID0EWNAE" xlink:type="simple">Ant. I</abbrev> / <abbrev xmlns:xlink="http://www.w3.org/1999/xlink" xlink:title="antennal segments III" id="ABBRID0E1NAE" xlink:type="simple">Ant. III</abbrev></td><td rowspan="1" colspan="1">0.20–0.23</td><td rowspan="1" colspan="1">0.20–0.26</td><td rowspan="1" colspan="1">0.23–0.26</td></tr><tr><td rowspan="1" colspan="1"><abbrev xmlns:xlink="http://www.w3.org/1999/xlink" xlink:title="antennal segments II" id="ABBRID0ELOAE" xlink:type="simple">Ant. II</abbrev> / <abbrev xmlns:xlink="http://www.w3.org/1999/xlink" xlink:title="antennal segments III" id="ABBRID0EPOAE" xlink:type="simple">Ant. III</abbrev></td><td rowspan="1" colspan="1">0.10–0.11</td><td rowspan="1" colspan="1">0.11–0.15</td><td rowspan="1" colspan="1">0.12–0.13</td></tr><tr><td rowspan="1" colspan="1"><abbrev xmlns:xlink="http://www.w3.org/1999/xlink" xlink:title="antennal segments IV" id="ABBRID0EAPAE" xlink:type="simple">Ant. IV</abbrev> / <abbrev xmlns:xlink="http://www.w3.org/1999/xlink" xlink:title="antennal segments III" id="ABBRID0EEPAE" xlink:type="simple">Ant. III</abbrev></td><td rowspan="1" colspan="1">0.82–0.86</td><td rowspan="1" colspan="1">0.73–0.85</td><td rowspan="1" colspan="1">0.77–0.80</td></tr><tr><td rowspan="1" colspan="1"><abbrev xmlns:xlink="http://www.w3.org/1999/xlink" xlink:title="antennal segments V" id="ABBRID0EVPAE" xlink:type="simple">Ant. V</abbrev> / <abbrev xmlns:xlink="http://www.w3.org/1999/xlink" xlink:title="antennal segments III" id="ABBRID0EZPAE" xlink:type="simple">Ant. III</abbrev></td><td rowspan="1" colspan="1">0.71–0.72</td><td rowspan="1" colspan="1">0.56–0.69</td><td rowspan="1" colspan="1">0.59–0.63</td></tr><tr><td rowspan="1" colspan="1"><abbrev xmlns:xlink="http://www.w3.org/1999/xlink" xlink:title="the base of antennal segment VI" id="ABBRID0EKQAE" xlink:type="simple">Ant. VIb</abbrev> / <abbrev xmlns:xlink="http://www.w3.org/1999/xlink" xlink:title="antennal segments III" id="ABBRID0EOQAE" xlink:type="simple">Ant. III</abbrev></td><td rowspan="1" colspan="1">0.22–0.24</td><td rowspan="1" colspan="1">0.22–0.32</td><td rowspan="1" colspan="1">0.17–0.18</td></tr><tr><td rowspan="1" colspan="1"><abbrev xmlns:xlink="http://www.w3.org/1999/xlink" xlink:title="processus terminalis" id="ABBRID0E6QAE" xlink:type="simple">PT</abbrev> / <abbrev xmlns:xlink="http://www.w3.org/1999/xlink" xlink:title="antennal segments III" id="ABBRID0EDRAE" xlink:type="simple">Ant. III</abbrev></td><td rowspan="1" colspan="1">1.18–1.28</td><td rowspan="1" colspan="1">1.04–1.38</td><td rowspan="1" colspan="1">1.27</td></tr><tr><td rowspan="1" colspan="1"><abbrev xmlns:xlink="http://www.w3.org/1999/xlink" xlink:title="processus terminalis" id="ABBRID0EURAE" xlink:type="simple">PT</abbrev> / <abbrev xmlns:xlink="http://www.w3.org/1999/xlink" xlink:title="the base of antennal segment VI" id="ABBRID0EYRAE" xlink:type="simple">Ant. VIb</abbrev></td><td rowspan="1" colspan="1">5.36–5.37</td><td rowspan="1" colspan="1">3.96–4.71</td><td rowspan="1" colspan="1">7.18</td></tr><tr><td rowspan="1" colspan="1"><abbrev xmlns:xlink="http://www.w3.org/1999/xlink" xlink:title="ultimate rostral segment" id="ABBRID0EJSAE" xlink:type="simple">URS</abbrev> / <abbrev xmlns:xlink="http://www.w3.org/1999/xlink" xlink:title="basal width of ultimate rostral segment" id="ABBRID0ENSAE" xlink:type="simple">BW URS</abbrev></td><td rowspan="1" colspan="1">3.25–3.49</td><td rowspan="1" colspan="1">2.03–2.55</td><td rowspan="1" colspan="1">1.61–2.78</td></tr><tr><td rowspan="1" colspan="1"><abbrev xmlns:xlink="http://www.w3.org/1999/xlink" xlink:title="ultimate rostral segment" id="ABBRID0E5SAE" xlink:type="simple">URS</abbrev> / <abbrev xmlns:xlink="http://www.w3.org/1999/xlink" xlink:title="second hind tarsal segment" id="ABBRID0ECTAE" xlink:type="simple">2HT</abbrev></td><td rowspan="1" colspan="1">1.14–1.26</td><td rowspan="1" colspan="1">0.89–1.04</td><td rowspan="1" colspan="1">0.88</td></tr><tr><td rowspan="1" colspan="1">Cauda / <abbrev xmlns:xlink="http://www.w3.org/1999/xlink" xlink:title="basal width of cauda" id="ABBRID0ETTAE" xlink:type="simple">BW cauda</abbrev></td><td rowspan="1" colspan="1">2.89–3.13</td><td rowspan="1" colspan="1">1.57–2.29</td><td rowspan="1" colspan="1">1.67–1.80</td></tr><tr><td rowspan="1" colspan="1">Cephalic setae / <abbrev xmlns:xlink="http://www.w3.org/1999/xlink" xlink:title="antennal segments III" id="ABBRID0EEUAE" xlink:type="simple">Ant. III</abbrev> BD</td><td rowspan="1" colspan="1">1.51–2.02</td><td rowspan="1" colspan="1">1.48–2.04</td><td rowspan="1" colspan="1">1.20–1.64</td></tr><tr><td rowspan="1" colspan="1"><abbrev xmlns:xlink="http://www.w3.org/1999/xlink" xlink:title="the longest marginal setae on abdominal tergite I" id="ABBRID0EWUAE" xlink:type="simple">Setae on tergite I</abbrev> / <abbrev xmlns:xlink="http://www.w3.org/1999/xlink" xlink:title="antennal segments III" id="ABBRID0E1UAE" xlink:type="simple">Ant. III</abbrev> BD</td><td rowspan="1" colspan="1">1.10–1.16</td><td rowspan="1" colspan="1">1.56–2.19</td><td rowspan="1" colspan="1">0.77–0.78</td></tr><tr><td rowspan="1" colspan="1"><abbrev xmlns:xlink="http://www.w3.org/1999/xlink" xlink:title="the longest spinal setae on abdominal tergite VIII" id="ABBRID0EMVAE" xlink:type="simple">Setae on tergite VIII</abbrev> / <abbrev xmlns:xlink="http://www.w3.org/1999/xlink" xlink:title="antennal segments III" id="ABBRID0EQVAE" xlink:type="simple">Ant. III</abbrev> BD</td><td rowspan="1" colspan="1">2.60–2.73</td><td rowspan="1" colspan="1">1.70–2.47</td><td rowspan="1" colspan="1">1.33–1.45</td></tr><tr><td rowspan="1" colspan="1">Setae on ANT. III / ANT. III BD</td><td rowspan="1" colspan="1">0.76–0.83</td><td rowspan="1" colspan="1">0.80–1.32</td><td rowspan="1" colspan="1">0.42–0.66</td></tr><tr><td rowspan="1" colspan="1"><abbrev xmlns:xlink="http://www.w3.org/1999/xlink" xlink:title="the longest setae on hind tibia" id="ABBRID0EPWAE" xlink:type="simple">Setae on hind tibia</abbrev> / <abbrev xmlns:xlink="http://www.w3.org/1999/xlink" xlink:title="hind tibia: mid-width of hind tibia" id="ABBRID0ETWAE" xlink:type="simple">MW</abbrev> hind tibia</td><td rowspan="1" colspan="1">1.10–1.24</td><td rowspan="1" colspan="1">0.98–1.55</td><td rowspan="1" colspan="1">0.93–1.06</td></tr><tr><td rowspan="1" colspan="1"><abbrev xmlns:xlink="http://www.w3.org/1999/xlink" xlink:title="siphunculus" id="ABBRID0EFXAE" xlink:type="simple">SIPH</abbrev> / Body</td><td rowspan="1" colspan="1">0.25–0.28</td><td rowspan="1" colspan="1">0.12–0.14</td><td rowspan="1" colspan="1">0.17–0.18</td></tr><tr><td rowspan="1" colspan="1"><abbrev xmlns:xlink="http://www.w3.org/1999/xlink" xlink:title="siphunculus" id="ABBRID0EXXAE" xlink:type="simple">SIPH</abbrev> / Cauda</td><td rowspan="1" colspan="1">1.97–1.99</td><td rowspan="1" colspan="1">1.22–1.48</td><td rowspan="1" colspan="1">1.83–1.96</td></tr><tr><td rowspan="1" colspan="1"><abbrev xmlns:xlink="http://www.w3.org/1999/xlink" xlink:title="siphunculus" id="ABBRID0EJYAE" xlink:type="simple">SIPH</abbrev> / <abbrev xmlns:xlink="http://www.w3.org/1999/xlink" xlink:title="antennal segments III" id="ABBRID0ENYAE" xlink:type="simple">Ant. III</abbrev></td><td rowspan="1" colspan="1">0.79–0.80</td><td rowspan="1" colspan="1">0.47–0.58</td><td rowspan="1" colspan="1">0.55–0.60</td></tr><tr><td rowspan="1" colspan="1"><abbrev xmlns:xlink="http://www.w3.org/1999/xlink" xlink:title="siphunculus" id="ABBRID0E5YAE" xlink:type="simple">SIPH</abbrev> / <abbrev xmlns:xlink="http://www.w3.org/1999/xlink" xlink:title="basal width of siphunculus" id="ABBRID0ECZAE" xlink:type="simple">BW SIPH</abbrev></td><td rowspan="1" colspan="1">8.62–10.10</td><td rowspan="1" colspan="1">4.64–6.29</td><td rowspan="1" colspan="1">7.04–8.62</td></tr><tr><td rowspan="1" colspan="1"><abbrev xmlns:xlink="http://www.w3.org/1999/xlink" xlink:title="siphunculus" id="ABBRID0ETZAE" xlink:type="simple">SIPH</abbrev> / <abbrev xmlns:xlink="http://www.w3.org/1999/xlink" xlink:title="the most swollen width of siphunculus" id="ABBRID0EXZAE" xlink:type="simple">SW SIPH</abbrev></td><td rowspan="1" colspan="1">5.80–6.22</td><td rowspan="1" colspan="1">5.54–6.55</td><td rowspan="1" colspan="1">4.28–4.84</td></tr><tr><td rowspan="1" colspan="1"><abbrev xmlns:xlink="http://www.w3.org/1999/xlink" xlink:title="siphunculus" id="ABBRID0EI1AE" xlink:type="simple">SIPH</abbrev> / <abbrev xmlns:xlink="http://www.w3.org/1999/xlink" xlink:title="distal width of siphunculus" id="ABBRID0EM1AE" xlink:type="simple">DW SIPH</abbrev></td><td rowspan="1" colspan="1">13.69–14.56</td><td rowspan="1" colspan="1">6.77–8.55</td><td rowspan="1" colspan="1">8.73–9.31</td></tr></tbody></table></table-wrap></tp:treatment-sec></tp:taxon-treatment>
